# Supplementary material for: PTN from Leydig cells activates SDC2 and modulates human spermatogonial stem cell proliferation and survival via GFRA1
Source: Biol Res. 2024 Sep 16;57:66. doi: 10.1186/s40659-024-00546-6 (PMC11406790; doi:10.1186/s40659-024-00546-6)
Supplement: Supplementary file 2 — Supplementary Material 2 [file 40659_2024_546_MOESM2_ESM.xls]

id	baseMean	baseMean_NC	baseMean_SDC2_KD	foldChange(SDC2_KD/NC)(SDC2_KD/NC)	log2FoldChange	pval	padj	Regulation	Chromosome	Start Site	End Site	Direction	Length	Name	GO	KEGG	EC	eggNOG Class	eggNOG	Description	Entrez_geneID	UniProtAC	BP	CC	MF	Pathway
ENSG00000169439	450.533673064302	786.36786337957	114.699482749034	0.145859829846162	-2.77734547867226	4.10734789787042e-70	6.57668545407012e-66	Down Regulation	8	96493813	96611790	+	4084	SDC2	GO:0005515;GO:0016020;GO:0005796;GO:0048813;GO:0043202;GO:0062023;GO:0016021;GO:0030154;GO:0005788;GO:0007399;GO:0016477;GO:0042802;GO:0048814;GO:0030165;GO:0009986;GO:0005886;GO:0008150	K16336	-	S;T	2RZ6V;35MHK;39HJY;3BBZS;3CY9M;3JAH7;4890Q;48ZSK;4M9BP;4MSYA	syndecan 2 [Source:HGNC Symbol;Acc:HGNC:10659]	6383	P34741;A0A024R9D1	GO:0008150//biological_process;GO:0007399//nervous system development;GO:0048813//dendrite morphogenesis;GO:0016477//cell migration;GO:0048814//regulation of dendrite morphogenesis;GO:0030154//cell differentiation	GO:0062023//collagen-containing extracellular matrix;GO:0016020//membrane;GO:0043202//lysosomal lumen;GO:0005788//endoplasmic reticulum lumen;GO:0009986//cell surface;GO:0005796//Golgi lumen;GO:0016021//integral component of membrane;GO:0005886//plasma membrane	GO:0042802//identical protein binding;GO:0005515//protein binding;GO:0030165//PDZ domain binding	ko05418(Fluid shear stress and atherosclerosis);ko05205(Proteoglycans in cancer);ko05144(Malaria);ko04514(Cell adhesion molecules)
ENSG00000169908	4659.33389874834	2837.57077569017	6481.0970218065	2.28403008563905	1.19158165425435	8.00857003626155e-68	6.411661171031e-64	Up Regulation	3	149369022	149377692	-	3495	TM4SF1	GO:0005515;GO:0016020;GO:0005887;GO:0001825;GO:0016021;GO:0003674;GO:0008150	K24918	-	S	2RY7H;35DMV;38PRN;3BJ64;3CWXN;3J70A;486MJ;491UW;4M770;4MUPE	transmembrane 4 L six family member 1 [Source:HGNC Symbol;Acc:HGNC:11853]	4071	P30408	GO:0008150//biological_process;GO:0001825//blastocyst formation	GO:0016020//membrane;GO:0016021//integral component of membrane;GO:0005887//integral component of plasma membrane	GO:0003674//molecular_function;GO:0005515//protein binding	-
ENSG00000108559	578.353989408501	935.541395204493	221.16658361251	0.236404914572665	-2.08066806717262	3.49063272400785e-54	1.86306703922712e-50	Down Regulation	17	5359668	5420164	-	11942	NUP88	GO:0006913;GO:0005515;GO:0000055;GO:0000056;GO:0005829;GO:0005643;GO:0017056;GO:0005635;GO:0051028;GO:0006606;GO:0005654;GO:0015031;GO:0006406;GO:0005634;GO:0000278	K14318	-	S;Y;U	KOG4460;35FIC;393TU;3BHN4;3CWCT;3JCMU;4875E;48WQZ;4MFUK;4MV94	nucleoporin 88 [Source:HGNC Symbol;Acc:HGNC:8067]	4927	Q99567	GO:0006913//nucleocytoplasmic transport;GO:0006606//protein import into nucleus;GO:0000278//mitotic cell cycle;GO:0000055//ribosomal large subunit export from nucleus;GO:0006406//mRNA export from nucleus;GO:0000056//ribosomal small subunit export from nucleus;GO:0015031//protein transport;GO:0051028//mRNA transport	GO:0005635//nuclear envelope;GO:0005643//nuclear pore;GO:0005829//cytosol;GO:0005634//nucleus;GO:0005654//nucleoplasm	GO:0005515//protein binding;GO:0017056//structural constituent of nuclear pore	ko05014(Amyotrophic lateral sclerosis);ko03013(Nucleocytoplasmic transport)
ENSG00000130164	5017.66371891859	3469.87906915395	6565.44836868323	1.89212598993661	0.920008155804722	1.65945853688033e-42	6.64281252313195e-39	Nodiff	19	11089462	11133820	+	7622	LDLR	GO:0005887;GO:0030229;GO:0010867;GO:0034362;GO:0051246;GO:0001618;GO:0005041;GO:0030169;GO:0007616;GO:0034381;GO:0042802;GO:0010629;GO:0005764;GO:0005770;GO:0005905;GO:0045177;GO:0071398;GO:1990666;GO:0005515;GO:0071813;GO:0030299;GO:0016323;GO:0036020;GO:0051248;GO:0042157;GO:0010628;GO:0005768;GO:0034383;GO:0061889;GO:0090118;GO:0034384;GO:0036477;GO:0015914;GO:1905907;GO:0006909;GO:0005794;GO:…	K12473	-	T;G	KOG1215;35EFQ;38B6M;3B9HR;3CR8C;3J6P5;480A0;48XW1;4MDMT;4N2G0	low density lipoprotein receptor [Source:HGNC Symbol;Acc:HGNC:6547]	3949	P01130;A0A024R7D5	GO:0090181//regulation of cholesterol metabolic process;GO:0071398//cellular response to fatty acid;GO:1905167//positive regulation of lysosomal protein catabolic process;GO:1903979//negative regulation of microglial cell activation;GO:0010867//positive regulation of triglyceride biosynthetic process;GO:0061771//response to caloric restriction;GO:0051248//negative regulation of protein metabolic …	GO:0016020//membrane;GO:0030669//clathrin-coated endocytic vesicle membrane;GO:1990666//PCSK9-LDLR complex;GO:0005887//integral component of plasma membrane;GO:0043235//receptor complex;GO:0009986//cell surface;GO:0005794//Golgi apparatus;GO:0036020//endolysosome membrane;GO:0005770//late endosome;GO:0034362//low-density lipoprotein particle;GO:0005886//plasma membrane;GO:0016323//basolateral pla…	GO:0032050//clathrin heavy chain binding;GO:0001540//amyloid-beta binding;GO:0005041//low-density lipoprotein particle receptor activity;GO:0001618//virus receptor activity;GO:0002020//protease binding;GO:0005509//calcium ion binding;GO:0030169//low-density lipoprotein particle binding;GO:0042802//identical protein binding;GO:0005515//protein binding;GO:0071813//lipoprotein particle binding;GO:00…	ko05417(Lipid and atherosclerosis);ko05160(Hepatitis C);ko05145(Toxoplasmosis);ko04979(Cholesterol metabolism);ko04976(Bile secretion);ko04934(Cushing syndrome);ko04927(Cortisol synthesis and secretion);ko04925(Aldosterone synthesis and secretion);ko04913(Ovarian steroidogenesis);ko04144(Endocytosis)
ENSG00000124767	4354.21332335677	5704.02313566406	3004.40351104947	0.52671657172367	-0.924901244152937	5.12192777607431e-41	1.64024615101004e-37	Nodiff	6	38675925	38703145	-	2356	GLO1	GO:0005515;GO:0008270;GO:0046872;GO:0006749;GO:0043066;GO:0005829;GO:0009438;GO:0030316;GO:0005975;GO:0070062;GO:0016829;GO:0006357;GO:0005654;GO:0005737;GO:0004462;GO:0005886	K01759	EC:4.4.1.5	G;E	KOG2944;35HA2;38CS6;3BARY;3D1NZ;3JCKZ;48020;492MZ;4M6H6;4MZIJ	glyoxalase I [Source:HGNC Symbol;Acc:HGNC:4323]	2739	Q04760;X5DNM4	GO:0009438//methylglyoxal metabolic process;GO:0006357//regulation of transcription by RNA polymerase II;GO:0043066//negative regulation of apoptotic process;GO:0006749//glutathione metabolic process;GO:0005975//carbohydrate metabolic process;GO:0030316//osteoclast differentiation	GO:0070062//extracellular exosome;GO:0005737//cytoplasm;GO:0005829//cytosol;GO:0005886//plasma membrane;GO:0005654//nucleoplasm	GO:0016829//lyase activity;GO:0004462//lactoylglutathione lyase activity;GO:0005515//protein binding;GO:0046872//metal ion binding;GO:0008270//zinc ion binding	ko00620(Pyruvate metabolism)
ENSG00000137166	1698.54995915946	1058.94888735428	2338.15103096464	2.20799233927746	1.14273516663348	3.10608033980199e-39	8.28909306681826e-36	Up Regulation	6	41546381	41602384	+	6429	FOXP4	GO:0005515;GO:0046872;GO:0000981;GO:0043565;GO:0003700;GO:0000122;GO:0000785;GO:0006355;GO:0003677;GO:0001227;GO:0006357;GO:0005634;GO:0000978	K09409	-	-	-	forkhead box P4 [Source:HGNC Symbol;Acc:HGNC:20842]	116113	Q8IVH2	GO:0006357//regulation of transcription by RNA polymerase II;GO:0006355//regulation of transcription, DNA-templated;GO:0000122//negative regulation of transcription by RNA polymerase II	GO:0005634//nucleus;GO:0000785//chromatin	GO:0001227//DNA-binding transcription repressor activity, RNA polymerase II-specific;GO:0003677//DNA binding;GO:0046872//metal ion binding;GO:0005515//protein binding;GO:0043565//sequence-specific DNA binding;GO:0000978//RNA polymerase II cis-regulatory region sequence-specific DNA binding;GO:0003700//DNA-binding transcription factor activity;GO:0000981//DNA-binding transcription factor activity,…	-
ENSG00000186480	1282.90461426155	769.826320036572	1795.98290848653	2.33297155701459	1.22216871846479	9.3802820351491e-38	1.95296738949759e-34	Up Regulation	7	155297776	155310235	+	3650	INSIG1	GO:1901303;GO:0060363;GO:0032869;GO:0006641;GO:0042472;GO:0005783;GO:0005515;GO:0045599;GO:0010894;GO:0042474;GO:0060021;GO:0045717;GO:0016020;GO:0016126;GO:0016021;GO:0036315;GO:0006991;GO:0008289;GO:0008203;GO:0070862;GO:0006695;GO:0005789;GO:0032937;GO:0036316;GO:0032933;GO:0042632;GO:0008142;GO:0006629;GO:0008202	-	-	S;T	KOG4363;35EA6;39BRW;3BG2J;3CW64;3JAFT;48BB3;48VQV;4MGI3;4MSNN	insulin induced gene 1 [Source:HGNC Symbol;Acc:HGNC:6083]	3638	O15503;A0A024RD68	GO:0032869//cellular response to insulin stimulus;GO:0045717//negative regulation of fatty acid biosynthetic process;GO:0042472//inner ear morphogenesis;GO:0036316//SREBP-SCAP complex retention in endoplasmic reticulum;GO:1901303//negative regulation of cargo loading into COPII-coated vesicle;GO:0042632//cholesterol homeostasis;GO:0045599//negative regulation of fat cell differentiation;GO:000820…	GO:0016020//membrane;GO:0005789//endoplasmic reticulum membrane;GO:0016021//integral component of membrane;GO:0032937//SREBP-SCAP-Insig complex;GO:0005783//endoplasmic reticulum	GO:0008289//lipid binding;GO:0005515//protein binding;GO:0008142//oxysterol binding	-
ENSG00000143878	2336.81154676926	1435.89108065403	3237.73201288448	2.25485906034721	1.17303726084533	9.75751880838168e-38	1.95296738949759e-34	Up Regulation	2	20447074	20449440	+	2367	RHOB	GO:0008360;GO:0030334;GO:0016477;GO:0032956;GO:0005856;GO:0005770;GO:0010595;GO:0032154;GO:0071479;GO:0015031;GO:0000166;GO:0007163;GO:0005886;GO:0005515;GO:0031410;GO:0001525;GO:0061154;GO:0005768;GO:0070062;GO:0042995;GO:0006915;GO:0003924;GO:0016020;GO:0000281;GO:0007155;GO:0006886;GO:0030336;GO:0007015;GO:0019003;GO:0005769;GO:0045786;GO:0045766;GO:0010008;GO:0070301;GO:0007264;GO:0031902;GO:…	K07856	-	B;U	KOG0393;35AYZ;38B7E;3BCIU;3D2I2;3J6U5;47ZS0;49675;4M5QQ;4N4N2	ras homolog family member B [Source:HGNC Symbol;Acc:HGNC:668]	388	P62745	GO:0030865//cortical cytoskeleton organization;GO:0030336//negative regulation of cell migration;GO:0061154//endothelial tube morphogenesis;GO:0008360//regulation of cell shape;GO:0007264//small GTPase mediated signal transduction;GO:0000281//mitotic cytokinesis;GO:0043065//positive regulation of apoptotic process;GO:0015031//protein transport;GO:0071479//cellular response to ionizing radiation;G…	GO:0070062//extracellular exosome;GO:0016020//membrane;GO:0005769//early endosome;GO:0031410//cytoplasmic vesicle;GO:0005770//late endosome;GO:0005925//focal adhesion;GO:0005938//cell cortex;GO:0032154//cleavage furrow;GO:0005768//endosome;GO:0005829//cytosol;GO:0005856//cytoskeleton;GO:0005634//nucleus;GO:0010008//endosome membrane;GO:0042995//cell projection;GO:0031902//late endosome membrane;G…	GO:0003924//GTPase activity;GO:0005515//protein binding;GO:0005525//GTP binding;GO:0000166//nucleotide binding;GO:0019003//GDP binding;GO:0019901//protein kinase binding	ko05132(Salmonella infection)
ENSG00000111799	6542.29299447894	8359.82795671568	4724.75803224222	0.56517407495769	-0.823232805414719	5.07081716776723e-37	9.02154716558765e-34	Nodiff	6	75084326	75206267	-	18860	COL12A1	GO:0005515;GO:0030020;GO:1903561;GO:0062023;GO:0005581;GO:0005595;GO:0007155;GO:0035987;GO:0005788;GO:0070062;GO:0030199;GO:0005615;GO:0005576	K08132	-	W;D	KOG3544;35H2A;39TVB;3BCZT;3CU2V;3JEDH;48584;493N8;4MBVT;4N4Z5	collagen type XII alpha 1 chain [Source:HGNC Symbol;Acc:HGNC:2188]	1303	Q99715	GO:0030199//collagen fibril organization;GO:0007155//cell adhesion;GO:0035987//endodermal cell differentiation	GO:0005615//extracellular space;GO:0005581//collagen trimer;GO:0005576//extracellular region;GO:0062023//collagen-containing extracellular matrix;GO:0070062//extracellular exosome;GO:0005788//endoplasmic reticulum lumen;GO:1903561//extracellular vesicle;GO:0005595//collagen type XII trimer	GO:0005515//protein binding;GO:0030020//extracellular matrix structural constituent conferring tensile strength	ko04974(Protein digestion and absorption)
ENSG00000149591	3768.39959727768	4903.91188086121	2632.88731369415	0.536895314936158	-0.897287279200797	7.17299623541296e-37	1.14854015721432e-33	Nodiff	11	117199370	117207464	+	6550	TAGLN	GO:0005515;GO:0051015;GO:0005856;GO:0007517;GO:0003779;GO:0005737;GO:0030855	K20526	-	Z	KOG2046;35C15;39600;3B9QW;3CXZ3;3J2VM;47ZHK;48WVJ;4MEV9;4MW86	transgelin [Source:HGNC Symbol;Acc:HGNC:11553]	6876	Q01995;Q5U0D2	GO:0007517//muscle organ development;GO:0030855//epithelial cell differentiation	GO:0005737//cytoplasm;GO:0005856//cytoskeleton	GO:0003779//actin binding;GO:0005515//protein binding;GO:0051015//actin filament binding	-
ENSG00000057019	8308.875102652	5829.5565391386	10788.1936661654	1.85060280207171	0.887995280420392	1.42276941915111e-36	2.07103490358615e-33	Nodiff	3	98795941	98901695	-	11280	DCBLD2	GO:0005515;GO:0016020;GO:0005887;GO:0030522;GO:0016021;GO:0030308;GO:0042060;GO:0009986	K24794	-	M;T	2QRMB;35IKH;38E2J;3BEAD;3D1BZ;3J5NG;488PB;491BB;4MC20;4N02R	discoidin, CUB and LCCL domain containing 2 [Source:HGNC Symbol;Acc:HGNC:24627]	131566	Q96PD2	GO:0030308//negative regulation of cell growth;GO:0042060//wound healing;GO:0030522//intracellular receptor signaling pathway	GO:0016020//membrane;GO:0005887//integral component of plasma membrane;GO:0009986//cell surface;GO:0016021//integral component of membrane	GO:0005515//protein binding	-
ENSG00000167460	19803.3924650054	14911.8070383175	24694.9778916934	1.65606876673209	0.72776258066547	6.63413620776073e-36	8.85214907988873e-33	Nodiff	19	16067021	16103002	+	12375	TPM4	GO:0002102;GO:0042802;GO:0005856;GO:0005862;GO:0005515;GO:0005884;GO:0070062;GO:0046982;GO:0016020;GO:0006936;GO:0051015;GO:0007015;GO:0001725;GO:0005509;GO:0005737;GO:0008307;GO:0046872;GO:0030863;GO:0001649;GO:0005829;GO:0042803;GO:0003779;GO:0005925	K10375	-	Z;D;U	KOG1003;35F8I;38BKJ;3B9ZX;3CREJ;3JBS6;4810G;48VNR;4MF62;4MWJN	tropomyosin 4 [Source:HGNC Symbol;Acc:HGNC:12013]	7171	P67936;V9HW56	GO:0006936//muscle contraction;GO:0001649//osteoblast differentiation;GO:0007015//actin filament organization	GO:0070062//extracellular exosome;GO:0016020//membrane;GO:0030863//cortical cytoskeleton;GO:0005884//actin filament;GO:0002102//podosome;GO:0005737//cytoplasm;GO:0001725//stress fiber;GO:0005856//cytoskeleton;GO:0005829//cytosol;GO:0005862//muscle thin filament tropomyosin;GO:0005925//focal adhesion	GO:0003779//actin binding;GO:0046982//protein heterodimerization activity;GO:0042803//protein homodimerization activity;GO:0005509//calcium ion binding;GO:0042802//identical protein binding;GO:0005515//protein binding;GO:0008307//structural constituent of muscle;GO:0051015//actin filament binding;GO:0046872//metal ion binding	ko05414(Dilated cardiomyopathy);ko05410(Hypertrophic cardiomyopathy);ko04261(Adrenergic signaling in cardiomyocytes);ko04260(Cardiac muscle contraction)
ENSG00000060491	1494.63563078466	942.466709028372	2046.80455254094	2.17175262843085	1.11885978359327	5.634286082415e-35	6.93970682704838e-32	Up Regulation	20	62804835	62814000	+	4702	OGFR	GO:0005515;GO:0016020;GO:0140625;GO:0005575;GO:0040008;GO:0038023;GO:0005737;GO:0001558;GO:0005634	-	-	O;T;K	2QVIF;35JVW;39J4I;3BFBC;3D0N5;3J38K;488B4;493EJ;4MFV1;4N6FS	opioid growth factor receptor [Source:HGNC Symbol;Acc:HGNC:15768]	11054	Q9NZT2	GO:0040008//regulation of growth;GO:0001558//regulation of cell growth	GO:0016020//membrane;GO:0005575//cellular_component;GO:0005737//cytoplasm;GO:0005634//nucleus	GO:0038023//signaling receptor activity;GO:0005515//protein binding;GO:0140625//opioid growth factor receptor activity	-
ENSG00000117152	8796.47779412524	6519.59396557073	11073.3616226798	1.69847411988492	0.764239235645347	1.0173804816339e-34	1.16359259085157e-31	Nodiff	1	163068775	163076802	+	4729	RGS4	GO:0005096;GO:1990791;GO:0043278;GO:0008277;GO:0005516;GO:0051924;GO:0042220;GO:0007186;GO:0050790;GO:0001975;GO:0007420;GO:1901379;GO:2000463;GO:0009968;GO:0110053;GO:0003924;GO:0010460;GO:0016020;GO:0060160;GO:0045744;GO:0043547;GO:0061052;GO:1901380;GO:1900924;GO:0005737;GO:0005829;GO:0045471;GO:0032991;GO:0001965;GO:0005886;GO:0005634	K16449	-	S;T	KOG3589;35FNW;39TBD;3B9X8;3CXHD;3J44Y;48BVC;48UUE;4MMHN;4MXRH	regulator of G protein signaling 4 [Source:HGNC Symbol;Acc:HGNC:10000]	5999	P49798;A0A024R909	GO:1900924//negative regulation of glycine import across plasma membrane;GO:1990791//dorsal root ganglion development;GO:0008277//regulation of G protein-coupled receptor signaling pathway;GO:0043547//positive regulation of GTPase activity;GO:0043278//response to morphine;GO:0060160//negative regulation of dopamine receptor signaling pathway;GO:0045744//negative regulation of G protein-coupled re…	GO:0016020//membrane;GO:0032991//protein-containing complex;GO:0005829//cytosol;GO:0005737//cytoplasm;GO:0005634//nucleus;GO:0005886//plasma membrane	GO:0003924//GTPase activity;GO:0005516//calmodulin binding;GO:0005096//GTPase activator activity;GO:0001965//G-protein alpha-subunit binding	-
ENSG00000198732	634.763599434184	330.313006624863	939.214192243504	2.84340662767231	1.50762042957382	2.41158255295352e-33	2.57428398919278e-30	Up Regulation	14	69854131	70032366	+	4369	SMOC1	GO:0005515;GO:0046872;GO:0005576;GO:0060173;GO:0008201;GO:0050840;GO:0030154;GO:0005509;GO:0045667;GO:0005615;GO:0005604;GO:0001654;GO:0030198	K24354	-	S	KOG4578;35AZV;39SIX;3BCPZ;3D0I3;3JA0K;483PR;48WTF;4M8CV;4N1PH	SPARC related modular calcium binding 1 [Source:HGNC Symbol;Acc:HGNC:20318]	64093	Q9H4F8;A0A024R6E0	GO:0060173//limb development;GO:0045667//regulation of osteoblast differentiation;GO:0030198//extracellular matrix organization;GO:0001654//eye development;GO:0030154//cell differentiation	GO:0005604//basement membrane;GO:0005576//extracellular region;GO:0005615//extracellular space	GO:0005509//calcium ion binding;GO:0005515//protein binding;GO:0050840//extracellular matrix binding;GO:0046872//metal ion binding;GO:0008201//heparin binding	-
ENSG00000153395	1586.65472451506	1028.9724698014	2144.33697922872	2.08395952482829	1.05932725751251	7.10271391462252e-33	7.10804095005849e-30	Up Regulation	5	1456480	1523962	-	6475	LPCAT1	GO:0042171;GO:0036148;GO:0043129;GO:0035577;GO:0003841;GO:0005783;GO:0050200;GO:0005811;GO:0047192;GO:0047159;GO:0047191;GO:0005794;GO:0008374;GO:0016020;GO:0016746;GO:2001246;GO:0000139;GO:0006654;GO:0030163;GO:0016021;GO:0060041;GO:0005509;GO:0047144;GO:0047184;GO:0006650;GO:0046872;GO:0036151;GO:0005789;GO:0008654;GO:0006644;GO:0006656;GO:0016740;GO:0045732;GO:0006629;GO:0005886	K13510	-	I	KOG2898;KOG4666;35N7X;38C9V;3BD9G;3CVJA;3JFFP;47Z94;4924Q;4MEZN;4N47Y	lysophosphatidylcholine acyltransferase 1 [Source:HGNC Symbol;Acc:HGNC:25718]	79888	Q8NF37	GO:2001246//negative regulation of phosphatidylcholine biosynthetic process;GO:0036148//phosphatidylglycerol acyl-chain remodeling;GO:0030163//protein catabolic process;GO:0045732//positive regulation of protein catabolic process;GO:0043129//surfactant homeostasis;GO:0008654//phospholipid biosynthetic process;GO:0060041//retina development in camera-type eye;GO:0036151//phosphatidylcholine acyl-c…	GO:0016020//membrane;GO:0005789//endoplasmic reticulum membrane;GO:0000139//Golgi membrane;GO:0035577//azurophil granule membrane;GO:0016021//integral component of membrane;GO:0005783//endoplasmic reticulum;GO:0005794//Golgi apparatus;GO:0005811//lipid droplet;GO:0005886//plasma membrane	GO:0047192//1-alkylglycerophosphocholine O-acetyltransferase activity;GO:0047191//1-alkylglycerophosphocholine O-acyltransferase activity;GO:0047159//1-alkenylglycerophosphocholine O-acyltransferase activity;GO:0008374//O-acyltransferase activity;GO:0050200//plasmalogen synthase activity;GO:0005509//calcium ion binding;GO:0047184//1-acylglycerophosphocholine O-acyltransferase activity;GO:0003841/…	ko00565(Ether lipid metabolism);ko00564(Glycerophospholipid metabolism)
ENSG00000196305	9239.74839456023	11534.6896528473	6944.80713627319	0.602080103174593	-0.731972653143543	4.27047672600715e-32	4.02228666687215e-29	Nodiff	9	92210207	92293854	-	22418	IARS1	GO:0017101;GO:0002161;GO:0106074;GO:0004812;GO:0000166;GO:0005515;GO:0005524;GO:0051020;GO:0070062;GO:0004822;GO:0016874;GO:0006418;GO:0016020;GO:0006428;GO:0006412;GO:0000049;GO:0005737;GO:0005654;GO:0001649;GO:0005829	K01870	EC:6.1.1.5	J	KOG0434;35KB0;38CIS;3BA51;3CX71;3J2YA;4856M;491A0;4MDD8;4MTHI	isoleucyl-tRNA synthetase 1 [Source:HGNC Symbol;Acc:HGNC:5330]	3376	P41252;Q7L4K8;Q6P0M4	GO:0006428//isoleucyl-tRNA aminoacylation;GO:0006418//tRNA aminoacylation for protein translation;GO:0106074//aminoacyl-tRNA metabolism involved in translational fidelity;GO:0006412//translation;GO:0001649//osteoblast differentiation	GO:0070062//extracellular exosome;GO:0016020//membrane;GO:0017101//aminoacyl-tRNA synthetase multienzyme complex;GO:0005737//cytoplasm;GO:0005829//cytosol;GO:0005654//nucleoplasm	GO:0000049//tRNA binding;GO:0051020//GTPase binding;GO:0004812//aminoacyl-tRNA ligase activity;GO:0004822//isoleucine-tRNA ligase activity;GO:0005515//protein binding;GO:0002161//aminoacyl-tRNA editing activity;GO:0005524//ATP binding;GO:0016874//ligase activity;GO:0000166//nucleotide binding	ko00970(Aminoacyl-tRNA biosynthesis)
ENSG00000182199	5041.68908885081	6382.79019430102	3700.5879834006	0.579775908458456	-0.786432708831325	9.67068570596815e-32	8.60261219577567e-29	Nodiff	12	57229573	57234935	+	4592	SHMT2	GO:0008270;GO:0004372;GO:0009113;GO:0008168;GO:0005743;GO:0019264;GO:0042802;GO:0030170;GO:0016597;GO:0008284;GO:0046655;GO:0005515;GO:0003682;GO:0034340;GO:0006544;GO:0006565;GO:0035999;GO:0048027;GO:0070062;GO:0046653;GO:0051289;GO:0070905;GO:0005759;GO:0016020;GO:0006564;GO:0070552;GO:0032259;GO:0070129;GO:0051262;GO:1903715;GO:0015630;GO:0000900;GO:0006730;GO:0005737;GO:0002082;GO:0005758;GO:…	K00600	EC:2.1.2.1	H;E	KOG2467;35EI8;38EKT;3BAU2;3CT2W;3J4G6;48APP;48XQW;4MFQC;4N1SP	serine hydroxymethyltransferase 2 [Source:HGNC Symbol;Acc:HGNC:10852]	6472	P34897;V9HW06;Q5BJF5	GO:0035999//tetrahydrofolate interconversion;GO:0046655//folic acid metabolic process;GO:0006564//L-serine biosynthetic process;GO:0006545//glycine biosynthetic process;GO:0032259//methylation;GO:0051262//protein tetramerization;GO:0009113//purine nucleobase biosynthetic process;GO:0002082//regulation of oxidative phosphorylation;GO:0006544//glycine metabolic process;GO:0070536//protein K63-linke…	GO:0070062//extracellular exosome;GO:0016020//membrane;GO:0015630//microtubule cytoskeleton;GO:0005743//mitochondrial inner membrane;GO:0070552//BRISC complex;GO:0042645//mitochondrial nucleoid;GO:0005758//mitochondrial intermembrane space;GO:0005739//mitochondrion;GO:0005829//cytosol;GO:0005737//cytoplasm;GO:0005634//nucleus;GO:0005759//mitochondrial matrix	GO:0008168//methyltransferase activity;GO:0030170//pyridoxal phosphate binding;GO:0042803//protein homodimerization activity;GO:0070905//serine binding;GO:0016597//amino acid binding;GO:0008732//L-allo-threonine aldolase activity;GO:0042802//identical protein binding;GO:0005515//protein binding;GO:0003682//chromatin binding;GO:0004372//glycine hydroxymethyltransferase activity;GO:0048027//mRNA 5'…	ko01523(Antifolate resistance);ko00670(One carbon pool by folate);ko00630(Glyoxylate and dicarboxylate metabolism);ko00260(Glycine, serine and threonine metabolism)
ENSG00000139645	5773.16272864518	4282.72152814813	7263.60392914223	1.69602526837253	0.76215766417244	5.4424516338687e-31	4.58655450323713e-28	Nodiff	12	56237807	56258384	-	11096	ANKRD52	GO:0005515	K15504	-	S;O;T;I;K;L;B	KOG0504;35DIK;39YNX;3B9NB;3CRFJ;3J4BP;47ZCI;48Y1R;4M671;4N0FR	ankyrin repeat domain 52 [Source:HGNC Symbol;Acc:HGNC:26614]	283373	Q8NB46;B3KWN0	-	-	GO:0005515//protein binding	-
ENSG00000169432	819.444157833397	1166.22114418712	472.667171479672	0.405298063609651	-1.30294481224238	7.92517687714428e-31	6.34489660784171e-28	Down Regulation	2	166195185	166376001	-	13946	SCN9A	GO:0005216;GO:0005887;GO:0043005;GO:0005886;GO:0005515;GO:0009636;GO:0005261;GO:0005248;GO:0042995;GO:0019233;GO:0061368;GO:0035725;GO:0006811;GO:0001518;GO:0048266;GO:0034220;GO:0016020;GO:0030424;GO:0009791;GO:0005272;GO:0016021;GO:0031402;GO:0034765;GO:0086010;GO:0019228;GO:0006814;GO:0006954;GO:0098655;GO:0005244;GO:0055085;GO:0045759;GO:0009409;GO:0009408	K04841	-	P;U	KOG2301;35EA0;38BYK;3B9I5;3CRAE;3JCP4;48BC2;491Q4;4M71I;4N3DW	sodium voltage-gated channel alpha subunit 9 [Source:HGNC Symbol;Acc:HGNC:10597]	6335	Q15858	GO:0006814//sodium ion transport;GO:0061368//behavioral response to formalin induced pain;GO:0035725//sodium ion transmembrane transport;GO:0034220//ion transmembrane transport;GO:0009409//response to cold;GO:0009408//response to heat;GO:0019233//sensory perception of pain;GO:0048266//behavioral response to pain;GO:0045759//negative regulation of action potential;GO:0034765//regulation of ion tra…	GO:0016020//membrane;GO:0005887//integral component of plasma membrane;GO:0001518//voltage-gated sodium channel complex;GO:0016021//integral component of membrane;GO:0030424//axon;GO:0043005//neuron projection;GO:0042995//cell projection;GO:0005886//plasma membrane	GO:0005216//ion channel activity;GO:0005272//sodium channel activity;GO:0031402//sodium ion binding;GO:0005261//cation channel activity;GO:0005244//voltage-gated ion channel activity;GO:0005515//protein binding;GO:0005248//voltage-gated sodium channel activity	ko04742(Taste transduction)
ENSG00000127528	1186.43789244043	756.783179013672	1616.09260586719	2.13547638304206	1.09455794281428	2.13363177679577e-29	1.62684342905018e-26	Up Regulation	19	16324826	16328685	+	2820	KLF2	GO:0045944;GO:0060509;GO:1903671;GO:0000122;GO:0000785;GO:0034101;GO:0071356;GO:0000902;GO:0005515;GO:0043249;GO:0036003;GO:0071407;GO:1901653;GO:0048386;GO:0001701;GO:0045429;GO:0000978;GO:0000981;GO:1990837;GO:0042311;GO:0071347;GO:0045893;GO:0034616;GO:0040029;GO:0006357;GO:0070301;GO:0071499;GO:0051247;GO:0046872;GO:0003700;GO:0032715;GO:0097533;GO:0071498;GO:0071409;GO:0003677;GO:0035264;GO:…	K17845	-	K	35JIQ;399SE;3BA1M;3CXFB;3JCIA;482HN;494WG;4MH3A;4N4EG	Kruppel like factor 2 [Source:HGNC Symbol;Acc:HGNC:6347]	10365	Q9Y5W3	GO:0071407//cellular response to organic cyclic compound;GO:0035264//multicellular organism growth;GO:0045893//positive regulation of transcription, DNA-templated;GO:0000902//cell morphogenesis;GO:0034101//erythrocyte homeostasis;GO:0051247//positive regulation of protein metabolic process;GO:0000122//negative regulation of transcription by RNA polymerase II;GO:0060509//type I pneumocyte differen…	GO:0005634//nucleus;GO:0000785//chromatin	GO:0003677//DNA binding;GO:0046872//metal ion binding;GO:1990837//sequence-specific double-stranded DNA binding;GO:0005515//protein binding;GO:0000978//RNA polymerase II cis-regulatory region sequence-specific DNA binding;GO:0003700//DNA-binding transcription factor activity;GO:0000981//DNA-binding transcription factor activity, RNA polymerase II-specific	ko05418(Fluid shear stress and atherosclerosis);ko04371(Apelin signaling pathway);ko04068(FoxO signaling pathway)
ENSG00000088038	990.565029555212	1370.58328409048	610.546775019942	0.445464921473269	-1.16661626495627	2.25220748320856e-29	1.63919755550616e-26	Down Regulation	19	54137749	54155681	+	6821	CNOT3	GO:0005515;GO:0001829;GO:0000289;GO:0030015;GO:0030014;GO:0120162;GO:2000036;GO:0000932;GO:0005829;GO:0006355;GO:0006417;GO:0005737;GO:0005634;GO:0031047	K12580	-	K	KOG2150;35KU3;38DCH;3BCKH;3CRAM;3JABG;489MQ;495PK;4MCTS;4MWXC	CCR4-NOT transcription complex subunit 3 [Source:HGNC Symbol;Acc:HGNC:7879]	4849	O75175;A0A024R4R3	GO:0001829//trophectodermal cell differentiation;GO:0006355//regulation of transcription, DNA-templated;GO:0120162//positive regulation of cold-induced thermogenesis;GO:0000289//nuclear-transcribed mRNA poly(A) tail shortening;GO:0031047//gene silencing by RNA;GO:0006417//regulation of translation;GO:2000036//regulation of stem cell population maintenance	GO:0030014//CCR4-NOT complex;GO:0030015//CCR4-NOT core complex;GO:0000932//P-body;GO:0005829//cytosol;GO:0005737//cytoplasm;GO:0005634//nucleus	GO:0005515//protein binding	ko03018(RNA degradation)
ENSG00000130303	1882.7693787618	1318.44043961339	2447.09831791021	1.8560552637689	0.892239667134862	1.49958965585251e-26	1.04397519867436e-23	Nodiff	19	17402939	17405630	-	1101	BST2	GO:0035456;GO:0045087;GO:0043231;GO:0042802;GO:1901253;GO:0016324;GO:0005770;GO:0035577;GO:0035455;GO:0002737;GO:0005515;GO:0002376;GO:0005771;GO:0005768;GO:0070062;GO:0008191;GO:0005794;GO:0003723;GO:0042113;GO:0016020;GO:0034341;GO:0016021;GO:0070665;GO:0030336;GO:0030308;GO:0045121;GO:0051607;GO:0005737;GO:0045071;GO:0042803;GO:0031225;GO:0032956;GO:0043123;GO:0009986;GO:0005886;GO:0010951;GO:…	K06731	-	S;T;U	2TB0V;35QVE;3ANPM;3C1N9;3D9SK;3JHZN;48G1S;49CTA;4MMXS;4N400	bone marrow stromal cell antigen 2 [Source:HGNC Symbol;Acc:HGNC:1119]	684	Q10589;A0A024R7H5	GO:0070665//positive regulation of leukocyte proliferation;GO:0043123//positive regulation of I-kappaB kinase/NF-kappaB signaling;GO:0002376//immune system process;GO:0002737//negative regulation of plasmacytoid dendritic cell cytokine production;GO:0045071//negative regulation of viral genome replication;GO:0030336//negative regulation of cell migration;GO:1901253//negative regulation of intrace…	GO:0016324//apical plasma membrane;GO:0016020//membrane;GO:0070062//extracellular exosome;GO:0043231//intracellular membrane-bounded organelle;GO:0035577//azurophil granule membrane;GO:0009986//cell surface;GO:0016021//integral component of membrane;GO:0005768//endosome;GO:0031225//anchored component of membrane;GO:0005771//multivesicular body;GO:0005737//cytoplasm;GO:0005770//late endosome;GO:00…	GO:0008191//metalloendopeptidase inhibitor activity;GO:0042803//protein homodimerization activity;GO:0042802//identical protein binding;GO:0005515//protein binding;GO:0003723//RNA binding	ko05170(Human immunodeficiency virus 1 infection);ko05168(Herpes simplex virus 1 infection)
ENSG00000084112	3251.57474947382	2386.67415889522	4116.47534005242	1.72477475599682	0.786407967905797	2.91402201370793e-26	1.94413835347881e-23	Nodiff	12	108778191	108857590	-	14538	SSH1	GO:0006470;GO:0016791;GO:0030837;GO:0030027;GO:0005856;GO:0032268;GO:0032154;GO:0030036;GO:0000902;GO:0005515;GO:0004722;GO:0042995;GO:0004725;GO:0017018;GO:0030496;GO:0016020;GO:0016311;GO:0016021;GO:0004721;GO:0005737;GO:0016787;GO:0008138;GO:0003779;GO:0071318;GO:0005886	K05766	-	T;V	KOG1716;35HDF;38B5R;3BAJW;3CY7K;3JBI7;48510;49127;4MC55;4MTNN	slingshot protein phosphatase 1 [Source:HGNC Symbol;Acc:HGNC:30579]	54434	Q8WYL5	GO:0032268//regulation of cellular protein metabolic process;GO:0000902//cell morphogenesis;GO:0016311//dephosphorylation;GO:0030036//actin cytoskeleton organization;GO:0006470//protein dephosphorylation;GO:0071318//cellular response to ATP;GO:0030837//negative regulation of actin filament polymerization	GO:0016020//membrane;GO:0032154//cleavage furrow;GO:0016021//integral component of membrane;GO:0030496//midbody;GO:0005737//cytoplasm;GO:0042995//cell projection;GO:0030027//lamellipodium;GO:0005886//plasma membrane;GO:0005856//cytoskeleton	GO:0004721//phosphoprotein phosphatase activity;GO:0003779//actin binding;GO:0005515//protein binding;GO:0004722//protein serine/threonine phosphatase activity;GO:0016791//phosphatase activity;GO:0016787//hydrolase activity;GO:0008138//protein tyrosine/serine/threonine phosphatase activity;GO:0004725//protein tyrosine phosphatase activity;GO:0017018//myosin phosphatase activity	ko04810(Regulation of actin cytoskeleton);ko04360(Axon guidance)
ENSG00000186470	1989.714460459	1409.46395560484	2569.96496531317	1.82336338229404	0.866602108053191	7.02424607675771e-26	4.49888912724178e-23	Nodiff	6	26365159	26378320	+	7042	BTN3A2	GO:0005515;GO:0016020;GO:0002376;GO:0050852;GO:0001817;GO:0016021;GO:0002250;GO:0032729;GO:0005102;GO:0009897;GO:0005886;GO:0002456	K06712	-	S;T	2QSRZ;35EE0;39DY8;3BG59;3D1S9;3J4CC;481HG;48Y2B;4MI5F;4N3JT	butyrophilin subfamily 3 member A2 [Source:HGNC Symbol;Acc:HGNC:1139]	11118	P78410	GO:0002456//T cell mediated immunity;GO:0002250//adaptive immune response;GO:0002376//immune system process;GO:0001817//regulation of cytokine production;GO:0032729//positive regulation of interferon-gamma production;GO:0050852//T cell receptor signaling pathway	GO:0016020//membrane;GO:0016021//integral component of membrane;GO:0009897//external side of plasma membrane;GO:0005886//plasma membrane	GO:0005102//signaling receptor binding;GO:0005515//protein binding	-
ENSG00000198860	1325.17630549466	1757.49769468817	892.854916301143	0.508026223305835	-0.977025126911862	2.17085872622425e-25	1.33691499708856e-22	Nodiff	1	184051651	184123978	+	10197	TSEN15	GO:0005515;GO:0005730;GO:0008033;GO:0090305;GO:0006388;GO:0004519;GO:0003676;GO:0006397;GO:0005654;GO:0005634	K15324	-	A;S	2S21U;35IH4;3A0RC;3BPCU;3D6U7;3J6TU;481KD;4980S;4ME7E;4N0JZ	tRNA splicing endonuclease subunit 15 [Source:HGNC Symbol;Acc:HGNC:16791]	116461	Q8WW01;B1ALV0	GO:0090305//nucleic acid phosphodiester bond hydrolysis;GO:0006388//tRNA splicing, via endonucleolytic cleavage and ligation;GO:0008033//tRNA processing;GO:0006397//mRNA processing	GO:0005634//nucleus;GO:0005730//nucleolus;GO:0005654//nucleoplasm	GO:0004519//endonuclease activity;GO:0003676//nucleic acid binding;GO:0005515//protein binding	-
ENSG00000187079	5551.08633552121	6849.1463861998	4253.02628484262	0.620957130280053	-0.687434423973418	3.27093001959517e-25	1.93978264717622e-22	Nodiff	11	12674421	12944737	+	10700	TEAD1	GO:0048568;GO:0030307;GO:0045944;GO:0000785;GO:1902895;GO:0005515;GO:0000987;GO:0005667;GO:0000978;GO:0000981;GO:1990837;GO:0045893;GO:0140552;GO:0006357;GO:0035329;GO:0005654;GO:0003700;GO:0006355;GO:0065003;GO:0003677;GO:0005634	K09448	-	K	KOG3841;35J9R;38CZI;3BCB8;3CS2C;3JBME;4802W;48YSH;4MMC3;4MXDI	TEA domain transcription factor 1 [Source:HGNC Symbol;Acc:HGNC:11714]	7003	P28347;Q59EF3	GO:0006355//regulation of transcription, DNA-templated;GO:1902895//positive regulation of pri-miRNA transcription by RNA polymerase II;GO:0045893//positive regulation of transcription, DNA-templated;GO:0048568//embryonic organ development;GO:0006357//regulation of transcription by RNA polymerase II;GO:0030307//positive regulation of cell growth;GO:0045944//positive regulation of transcription by …	GO:0005634//nucleus;GO:0000785//chromatin;GO:0140552//TEAD-YAP complex;GO:0005667//transcription regulator complex;GO:0005654//nucleoplasm	GO:0003677//DNA binding;GO:1990837//sequence-specific double-stranded DNA binding;GO:0005515//protein binding;GO:0000978//RNA polymerase II cis-regulatory region sequence-specific DNA binding;GO:0003700//DNA-binding transcription factor activity;GO:0000981//DNA-binding transcription factor activity, RNA polymerase II-specific;GO:0000987//cis-regulatory region sequence-specific DNA binding	ko04392(Hippo signaling pathway - multiple species);ko04390(Hippo signaling pathway)
ENSG00000117758	1465.11748354849	1005.20882057839	1925.0261465186	1.91505098951574	0.93738280538374	5.79394400760537e-25	3.31330826606347e-22	Nodiff	1	27773219	27824443	+	3801	STX12	GO:0000045;GO:0043231;GO:0050821;GO:0030285;GO:0098837;GO:0015031;GO:0031083;GO:0005515;GO:0033344;GO:0005768;GO:0005484;GO:0000149;GO:0005794;GO:0016020;GO:0008021;GO:0006906;GO:0031901;GO:0000139;GO:0012505;GO:0006886;GO:0016021;GO:0045121;GO:0031982;GO:0016192;GO:0010008;GO:0031201;GO:0005654;GO:0000407;GO:0048278;GO:0055038;GO:0045335	K13813	-	U	KOG0811;35NB5;38G2G;3BDT7;3CXHR;3J4EJ;48B64;4954J;4M6QQ;4MXRQ	syntaxin 12 [Source:HGNC Symbol;Acc:HGNC:11430]	23673	Q86Y82	GO:0048278//vesicle docking;GO:0006886//intracellular protein transport;GO:0050821//protein stabilization;GO:0000045//autophagosome assembly;GO:0015031//protein transport;GO:0033344//cholesterol efflux;GO:0006906//vesicle fusion;GO:0016192//vesicle-mediated transport	GO:0016020//membrane;GO:0030285//integral component of synaptic vesicle membrane;GO:0043231//intracellular membrane-bounded organelle;GO:0055038//recycling endosome membrane;GO:0045335//phagocytic vesicle;GO:0005794//Golgi apparatus;GO:0031982//vesicle;GO:0005654//nucleoplasm;GO:0031901//early endosome membrane;GO:0016021//integral component of membrane;GO:0045121//membrane raft;GO:0010008//endos…	GO:0005515//protein binding;GO:0005484//SNAP receptor activity;GO:0000149//SNARE binding	ko04145(Phagosome)
ENSG00000165806	445.389345488997	234.167566018184	656.61112495981	2.80402250458896	1.48749792821038	8.23412846373569e-25	4.54637465383917e-22	Up Regulation	10	113679162	113730907	+	3612	CASP7	GO:0007507;GO:0004197;GO:0097194;GO:0008233;GO:0005515;GO:0044346;GO:0097200;GO:0006915;GO:0097153;GO:0006508;GO:0004190;GO:0009411;GO:0008234;GO:0016485;GO:0072734;GO:0051402;GO:0005737;GO:0005654;GO:0016787;GO:0005829;GO:0005634	K04397	EC:3.4.22.60	O;D	KOG3573;35J0V;38CI2;3BMWJ;3CR4V;3JBQJ;480XE;490EJ;4M7K5;4N50T	caspase 7 [Source:HGNC Symbol;Acc:HGNC:1508]	840	P55210	GO:0072734//cellular response to staurosporine;GO:0009411//response to UV;GO:0006915//apoptotic process;GO:0007507//heart development;GO:0006508//proteolysis;GO:0044346//fibroblast apoptotic process;GO:0097194//execution phase of apoptosis;GO:0051402//neuron apoptotic process;GO:0016485//protein processing	GO:0005829//cytosol;GO:0005737//cytoplasm;GO:0005634//nucleus;GO:0005654//nucleoplasm	GO:0008234//cysteine-type peptidase activity;GO:0097153//cysteine-type endopeptidase activity involved in apoptotic process;GO:0008233//peptidase activity;GO:0097200//cysteine-type endopeptidase activity involved in execution phase of apoptosis;GO:0005515//protein binding;GO:0016787//hydrolase activity;GO:0004190//aspartic-type endopeptidase activity;GO:0004197//cysteine-type endopeptidase activi…	ko05417(Lipid and atherosclerosis);ko05200(Pathways in cancer);ko05134(Legionellosis);ko05133(Pertussis);ko05132(Salmonella infection);ko05130(Pathogenic Escherichia coli infection);ko05022(Pathways of neurodegeneration - multiple diseases);ko05010(Alzheimer disease);ko04932(Non-alcoholic fatty liver disease);ko04668(TNF signaling pathway);ko04215(Apoptosis - multiple species);ko04210(Apoptosis)
ENSG00000075213	1238.77030373642	836.042243719435	1641.49836375341	1.96341557628789	0.973365565771402	3.8707198878747e-24	2.06593222815499e-21	Nodiff	7	83955777	84492724	-	9259	SEMA3A	GO:0005887;GO:0021772;GO:0048880;GO:0001755;GO:0005615;GO:0046330;GO:0030215;GO:0005515;GO:1901166;GO:0030425;GO:0060385;GO:0021675;GO:0048843;GO:0061549;GO:0006915;GO:0045499;GO:0048841;GO:0150020;GO:0030424;GO:0071526;GO:0048485;GO:0097490;GO:0001764;GO:0007399;GO:0030517;GO:0038191;GO:0030335;GO:0005576;GO:0048846;GO:0050919;GO:2001224;GO:0030154;GO:0097491;GO:1902285;GO:0010977;GO:0007411;GO:…	K06840	-	S;T	KOG3611;35BD9;39GBZ;3BMJB;3CRJ4;3J5GR;48A6V;4925M;4MHJ2;4N0RT	semaphorin 3A [Source:HGNC Symbol;Acc:HGNC:10723]	10371	Q14563	GO:0048846//axon extension involved in axon guidance;GO:0046330//positive regulation of JNK cascade;GO:0060385//axonogenesis involved in innervation;GO:0030517//negative regulation of axon extension;GO:0097491//sympathetic neuron projection guidance;GO:0048841//regulation of axon extension involved in axon guidance;GO:0030335//positive regulation of cell migration;GO:0010977//negative regulation …	GO:0005615//extracellular space;GO:0005576//extracellular region;GO:0005887//integral component of plasma membrane;GO:0030425//dendrite;GO:0030424//axon	GO:0030215//semaphorin receptor binding;GO:0005515//protein binding;GO:0045499//chemorepellent activity;GO:0038191//neuropilin binding	ko04360(Axon guidance)
ENSG00000116717	2018.05810640537	2573.76934493158	1462.34686787916	0.568173240060883	-0.815597210105052	6.39104131870012e-23	3.3010759224202e-20	Nodiff	1	67685201	67688334	+	1925	GADD45A	GO:0071901;GO:0007049;GO:0043537;GO:0000122;GO:2000379;GO:0046330;GO:0071260;GO:0071479;GO:0005515;GO:0033140;GO:0051726;GO:0016525;GO:0042770;GO:0006915;GO:0019900;GO:0000079;GO:0046982;GO:1990841;GO:0016607;GO:0007098;GO:0005737;GO:0005654;GO:0042803;GO:0043065;GO:0047485;GO:1900745;GO:0006281;GO:0006974;GO:0005634;GO:0006469	K04402	-	S;K;L	2RY8P;35DKC;3A04X;3BPSJ;3D1IR;3J2D4;484FJ;491JP;4MJM1;4N2I1	growth arrest and DNA damage inducible alpha [Source:HGNC Symbol;Acc:HGNC:4095]	1647	P24522	GO:0071901//negative regulation of protein serine/threonine kinase activity;GO:0046330//positive regulation of JNK cascade;GO:1900745//positive regulation of p38MAPK cascade;GO:0000122//negative regulation of transcription by RNA polymerase II;GO:0033140//negative regulation of peptidyl-serine phosphorylation of STAT protein;GO:0016525//negative regulation of angiogenesis;GO:0043537//negative reg…	GO:0016607//nuclear speck;GO:0005737//cytoplasm;GO:0005634//nucleus;GO:0005654//nucleoplasm	GO:0019900//kinase binding;GO:0046982//protein heterodimerization activity;GO:0042803//protein homodimerization activity;GO:1990841//promoter-specific chromatin binding;GO:0005515//protein binding;GO:0047485//protein N-terminus binding	ko05226(Gastric cancer);ko05225(Hepatocellular carcinoma);ko05224(Breast cancer);ko05223(Non-small cell lung cancer);ko05222(Small cell lung cancer);ko05220(Chronic myeloid leukemia);ko05218(Melanoma);ko05217(Basal cell carcinoma);ko05216(Thyroid cancer);ko05214(Glioma);ko05213(Endometrial cancer);ko05212(Pancreatic cancer);ko05210(Colorectal cancer);ko05202(Transcriptional misregulation in cance…
ENSG00000136859	1071.53533970823	719.561775202609	1423.50890421385	1.97829978366072	0.98426106291685	1.09875522565704e-22	5.49789646038142e-20	Nodiff	9	127087348	127122635	-	3625	ANGPTL2	GO:0005515;GO:0007267;GO:0062023;GO:0070062;GO:0005102;GO:0005615;GO:0005576	K25359	-	S;M	KOG2579;35B49;38DIQ;3BJYQ;3D1UX;3J7XT;488MQ;496NQ;4MBA9;4MX39	angiopoietin like 2 [Source:HGNC Symbol;Acc:HGNC:490]	23452	Q9UKU9;A0A024R868	GO:0007267//cell-cell signaling	GO:0005615//extracellular space;GO:0070062//extracellular exosome;GO:0005576//extracellular region;GO:0062023//collagen-containing extracellular matrix	GO:0005102//signaling receptor binding;GO:0005515//protein binding	-
ENSG00000231924	593.80098662658	342.95040955807	844.651563695091	2.46289708411055	1.30035634389638	1.29037512685628e-22	6.26105652461297e-20	Up Regulation	19	42866464	42879822	-	4961	PSG1	GO:0005515;GO:0007165;GO:0002682;GO:0007565;GO:1990782;GO:0009986;GO:0005886;GO:0005576	K06500	-	S;T	2RXPD;35USR;39R3S;3BI39;3D3EB;3JDW3;48AY4;493CQ;4MPME;4N8D0	pregnancy specific beta-1-glycoprotein 1 [Source:HGNC Symbol;Acc:HGNC:9514]	5669	P11464	GO:0007165//signal transduction;GO:0007565//female pregnancy;GO:0002682//regulation of immune system process	GO:0009986//cell surface;GO:0005576//extracellular region;GO:0005886//plasma membrane	GO:0005515//protein binding;GO:1990782//protein tyrosine kinase binding	-
ENSG00000177706	1401.33918703238	980.599089640558	1822.0792844242	1.85812867223045	0.893850409342297	2.23463295198761e-22	1.05238067138899e-19	Nodiff	7	192571	260772	+	5054	FAM20C	GO:0031214;GO:0005788;GO:0006468;GO:0016310;GO:0005615;GO:0000166;GO:0005515;GO:0036179;GO:0005524;GO:0040036;GO:0070062;GO:0016301;GO:0030501;GO:0005794;GO:0030145;GO:0071895;GO:0001501;GO:0004674;GO:0005509;GO:0005737;GO:0046872;GO:0106310;GO:0070166;GO:0016740;GO:0004712;GO:0043687;GO:0097187;GO:0045669;GO:0005576;GO:0051174;GO:0016773	K21958	EC:2.7.11.1	S;O;K	KOG3829;35F36;38D61;3BGWM;3CS74;3JES4;47YUT;48X7A;4MFG5;4N86P	FAM20C golgi associated secretory pathway kinase [Source:HGNC Symbol;Acc:HGNC:22140]	56975	Q8IXL6	GO:0030501//positive regulation of bone mineralization;GO:0006468//protein phosphorylation;GO:0036179//osteoclast maturation;GO:0016310//phosphorylation;GO:0045669//positive regulation of osteoblast differentiation;GO:0040036//regulation of fibroblast growth factor receptor signaling pathway;GO:0051174//regulation of phosphorus metabolic process;GO:0031214//biomineral tissue development;GO:007189…	GO:0005615//extracellular space;GO:0070062//extracellular exosome;GO:0005576//extracellular region;GO:0005788//endoplasmic reticulum lumen;GO:0005737//cytoplasm;GO:0005794//Golgi apparatus	GO:0030145//manganese ion binding;GO:0106310//protein serine kinase activity;GO:0004674//protein serine/threonine kinase activity;GO:0005509//calcium ion binding;GO:0016773//phosphotransferase activity, alcohol group as acceptor;GO:0005515//protein binding;GO:0005524//ATP binding;GO:0016740//transferase activity;GO:0046872//metal ion binding;GO:0000166//nucleotide binding;GO:0004712//protein seri…	-
ENSG00000105825	842.212381424118	543.996863736655	1140.42789911158	2.09638690061209	1.06790499935796	3.51697556649522e-22	1.60896607916347e-19	Up Regulation	7	93885396	93890753	-	2444	TFPI2	GO:0005201;GO:0031012;GO:0030414;GO:0007599;GO:0071498;GO:0010466;GO:0007596;GO:0004867;GO:0005615;GO:0010951;GO:0005576	K23087	-	S;O	KOG4295;35U9I;39W2M;3BN3A;3E43B;3JPTU;48QRX;49MBU;4M7UW;4N0DA	tissue factor pathway inhibitor 2 [Source:HGNC Symbol;Acc:HGNC:11761]	7980	P48307	GO:0007596//blood coagulation;GO:0010466//negative regulation of peptidase activity;GO:0071498//cellular response to fluid shear stress;GO:0007599//hemostasis;GO:0010951//negative regulation of endopeptidase activity	GO:0005615//extracellular space;GO:0005576//extracellular region;GO:0031012//extracellular matrix	GO:0004867//serine-type endopeptidase inhibitor activity;GO:0005201//extracellular matrix structural constituent;GO:0030414//peptidase inhibitor activity	-
ENSG00000185947	428.254644305433	234.781750763176	621.72753784769	2.64810844891785	1.40496220655305	6.16402105193125e-22	2.74161958565342e-19	Up Regulation	16	31873807	31917357	+	6284	ZNF267	GO:0046872;GO:0045944;GO:0006355;GO:0003677;GO:0006357;GO:0001228;GO:0005634;GO:0000978	K09228	-	S;T;K	35RXZ;38BZ9;3BA9A;3DDIM;3JITA;48HB3;49E8P;4MN2D;4MTD5	zinc finger protein 267 [Source:HGNC Symbol;Acc:HGNC:13060]	10308	Q14586	GO:0006357//regulation of transcription by RNA polymerase II;GO:0006355//regulation of transcription, DNA-templated;GO:0045944//positive regulation of transcription by RNA polymerase II	GO:0005634//nucleus	GO:0046872//metal ion binding;GO:0003677//DNA binding;GO:0001228//DNA-binding transcription activator activity, RNA polymerase II-specific;GO:0000978//RNA polymerase II cis-regulatory region sequence-specific DNA binding	ko05168(Herpes simplex virus 1 infection)
ENSG00000136026	6486.24730141298	5117.9663005909	7854.52830223507	1.53469715135252	0.617953990221819	9.52733888352865e-22	4.1230202757584e-19	Nodiff	12	106237881	106304279	-	3666	CKAP4	GO:0005515;GO:0005886;GO:0016020;GO:0005789;GO:0048471;GO:0016021;GO:0005788;GO:0005811;GO:0035579;GO:0005856;GO:0070062;GO:0042599;GO:0035577;GO:0005737;GO:0005791;GO:0003723;GO:0005783	K13999	-	S;U	2QVCP;3590U;39AG5;3BJSK;3CU5F;3JFTY;47ZZD;48YKC;4MB0G;4MXGH	cytoskeleton associated protein 4 [Source:HGNC Symbol;Acc:HGNC:16991]	10970	Q07065;A0A024RBH2	-	GO:0070062//extracellular exosome;GO:0016020//membrane;GO:0005789//endoplasmic reticulum membrane;GO:0005788//endoplasmic reticulum lumen;GO:0048471//perinuclear region of cytoplasm;GO:0035577//azurophil granule membrane;GO:0035579//specific granule membrane;GO:0016021//integral component of membrane;GO:0042599//lamellar body;GO:0005737//cytoplasm;GO:0005791//rough endoplasmic reticulum;GO:000578…	GO:0003723//RNA binding;GO:0005515//protein binding	ko04141(Protein processing in endoplasmic reticulum)
ENSG00000104885	2444.89377333521	1826.46714940713	3063.32039726329	1.67718340746377	0.746040462647197	1.03516997942135e-21	4.36187939749857e-19	Nodiff	19	2163933	2232578	+	11488	DOT1L	GO:0008168;GO:0045944;GO:2000677;GO:0043231;GO:0008284;GO:0018024;GO:0005515;GO:0006325;GO:0051726;GO:0003713;GO:0010467;GO:0031507;GO:0046425;GO:0032259;GO:0045893;GO:0000077;GO:0034729;GO:0042054;GO:0005737;GO:0005654;GO:0061629;GO:0016740;GO:0032991;GO:0032200;GO:0031151;GO:0003677;GO:0006281;GO:0005634	K11427	EC:2.1.1.360	B	KOG3924;35KGW;38BX3;3BBJD;3CXTP;3J98N;480KQ;48ZDW;4M75D;4MYYQ	DOT1 like histone lysine methyltransferase [Source:HGNC Symbol;Acc:HGNC:24948]	84444	Q8TEK3	GO:0031507//heterochromatin assembly;GO:0006325//chromatin organization;GO:0000077//DNA damage checkpoint signaling;GO:0032200//telomere organization;GO:0045893//positive regulation of transcription, DNA-templated;GO:2000677//regulation of transcription regulatory region DNA binding;GO:0046425//regulation of receptor signaling pathway via JAK-STAT;GO:0032259//methylation;GO:0010467//gene expressi…	GO:0043231//intracellular membrane-bounded organelle;GO:0032991//protein-containing complex;GO:0005737//cytoplasm;GO:0005634//nucleus;GO:0005654//nucleoplasm	GO:0008168//methyltransferase activity;GO:0018024//histone-lysine N-methyltransferase activity;GO:0003677//DNA binding;GO:0061629//RNA polymerase II-specific DNA-binding transcription factor binding;GO:0005515//protein binding;GO:0042054//histone methyltransferase activity;GO:0016740//transferase activity;GO:0031151//histone methyltransferase activity (H3-K79 specific);GO:0003713//transcription c…	ko05202(Transcriptional misregulation in cancer);ko00310(Lysine degradation)
ENSG00000109332	2702.69850952854	3367.8488381908	2037.54818086629	0.604999891254279	-0.724993211817364	1.68231025765767e-21	6.90696201169605e-19	Nodiff	4	102794383	102868896	-	10044	UBE2D3	GO:0004842;GO:0051865;GO:0061630;GO:0032446;GO:0000122;GO:0019787;GO:0000166;GO:0000209;GO:0005515;GO:0016567;GO:0070936;GO:0005524;GO:0005768;GO:0070062;GO:0043161;GO:0006915;GO:1903955;GO:0016020;GO:0036211;GO:0006513;GO:0070979;GO:0010008;GO:0005654;GO:0061631;GO:0016740;GO:0005829;GO:0030514;GO:0006281;GO:0005886;GO:0006974;GO:0005634	K06689	EC:2.3.2.23	O;L	KOG0417;35BNI;38B6R;3BBRF;3CUBW;3JAW2;481RP;48W06;4M92T;4N7XI	ubiquitin conjugating enzyme E2 D3 [Source:HGNC Symbol;Acc:HGNC:12476]	7323	P61077;A0A024RDH2	GO:0000209//protein polyubiquitination;GO:0006915//apoptotic process;GO:0043161//proteasome-mediated ubiquitin-dependent protein catabolic process;GO:0006513//protein monoubiquitination;GO:0036211//protein modification process;GO:0051865//protein autoubiquitination;GO:0016567//protein ubiquitination;GO:0032446//protein modification by small protein conjugation;GO:0000122//negative regulation of t…	GO:0070062//extracellular exosome;GO:0016020//membrane;GO:0005768//endosome;GO:0005829//cytosol;GO:0005634//nucleus;GO:0010008//endosome membrane;GO:0005886//plasma membrane;GO:0005654//nucleoplasm	GO:0004842//ubiquitin-protein transferase activity;GO:0061631//ubiquitin conjugating enzyme activity;GO:0061630//ubiquitin protein ligase activity;GO:0005515//protein binding;GO:0005524//ATP binding;GO:0016740//transferase activity;GO:0019787//ubiquitin-like protein transferase activity;GO:0000166//nucleotide binding	ko05131(Shigellosis);ko04141(Protein processing in endoplasmic reticulum);ko04120(Ubiquitin mediated proteolysis)
ENSG00000122406	5266.48222619592	6389.54394675048	4143.42050564137	0.648468895459836	-0.624890719241616	6.85437400914663e-21	2.74380591586139e-18	Nodiff	1	92832013	92841924	+	3687	RPL5	GO:0022625;GO:0006364;GO:0003735;GO:0050821;GO:0005783;GO:0005515;GO:0048027;GO:0010628;GO:0022626;GO:0003730;GO:0070062;GO:0002181;GO:0042273;GO:0003723;GO:2000435;GO:0016020;GO:0006412;GO:0045202;GO:1904667;GO:0045727;GO:1990904;GO:1901796;GO:0005654;GO:0005737;GO:0019843;GO:0031625;GO:0005730;GO:0008097;GO:0000027;GO:0005829;GO:0032991;GO:1990948;GO:2000059;GO:0005840;GO:0005925;GO:0005634	K02932	-	J	KOG0875;35IQA;38BT6;3BDDH;3CXDW;3J50V;484F8;49085;4M89K;4MW48	ribosomal protein L5 [Source:HGNC Symbol;Acc:HGNC:10360]	6125	P46777;A2RUM7	GO:1904667//negative regulation of ubiquitin protein ligase activity;GO:0050821//protein stabilization;GO:2000059//negative regulation of ubiquitin-dependent protein catabolic process;GO:0002181//cytoplasmic translation;GO:2000435//negative regulation of protein neddylation;GO:0006412//translation;GO:0000027//ribosomal large subunit assembly;GO:0045727//positive regulation of translation;GO:00063…	GO:0070062//extracellular exosome;GO:0016020//membrane;GO:0022626//cytosolic ribosome;GO:0045202//synapse;GO:0005730//nucleolus;GO:0005840//ribosome;GO:0022625//cytosolic large ribosomal subunit;GO:1990904//ribonucleoprotein complex;GO:0032991//protein-containing complex;GO:0005829//cytosol;GO:0005737//cytoplasm;GO:0005634//nucleus;GO:0005783//endoplasmic reticulum;GO:0005925//focal adhesion;GO:0…	GO:0019843//rRNA binding;GO:0003735//structural constituent of ribosome;GO:0031625//ubiquitin protein ligase binding;GO:0003723//RNA binding;GO:0005515//protein binding;GO:0048027//mRNA 5'-UTR binding;GO:1990948//ubiquitin ligase inhibitor activity;GO:0008097//5S rRNA binding;GO:0003730//mRNA 3'-UTR binding	ko05171(Coronavirus disease - COVID-19);ko03010(Ribosome)
ENSG00000148677	1603.00245807743	2106.45128604809	1099.55363010677	0.521993381660221	-0.937896579867122	1.04957227865279e-20	4.09896373799719e-18	Nodiff	10	90912096	90921087	-	1790	ANKRD1	GO:2000279;GO:0070528;GO:0071260;GO:0071356;GO:0005515;GO:0045892;GO:0001650;GO:0045214;GO:0003713;GO:0002039;GO:0071560;GO:0042826;GO:0031674;GO:0005667;GO:0031432;GO:0071347;GO:0045893;GO:0071466;GO:0030016;GO:0006357;GO:0061629;GO:0005737;GO:0005654;GO:0055008;GO:0043517;GO:0035914;GO:0003714;GO:0070412;GO:0005829;GO:0043065;GO:0032991;GO:0071222;GO:0035994;GO:0050714;GO:0003677;GO:0005634	K21433	-	S;K;I	KOG0504;359QB;393VD;3BKYD;3CW15;3J4Z0;486GQ;492V8;4MD2C;4MXX3	ankyrin repeat domain 1 [Source:HGNC Symbol;Acc:HGNC:15819]	27063	Q15327;A0A384NYH5	GO:0035914//skeletal muscle cell differentiation;GO:0035994//response to muscle stretch;GO:0043517//positive regulation of DNA damage response, signal transduction by p53 class mediator;GO:0045214//sarcomere organization;GO:0071222//cellular response to lipopolysaccharide;GO:0071356//cellular response to tumor necrosis factor;GO:2000279//negative regulation of DNA biosynthetic process;GO:0043065/…	GO:0001650//fibrillar center;GO:0032991//protein-containing complex;GO:0031674//I band;GO:0030016//myofibril;GO:0005829//cytosol;GO:0005737//cytoplasm;GO:0005634//nucleus;GO:0005667//transcription regulator complex;GO:0005654//nucleoplasm	GO:0002039//p53 binding;GO:0003677//DNA binding;GO:0061629//RNA polymerase II-specific DNA-binding transcription factor binding;GO:0003714//transcription corepressor activity;GO:0005515//protein binding;GO:0042826//histone deacetylase binding;GO:0003713//transcription coactivator activity;GO:0070412//R-SMAD binding;GO:0031432//titin binding	-
ENSG00000134440	5946.1490630019	7182.68787302133	4709.61025298247	0.655689114749381	-0.60891615034941	1.23831759176157e-20	4.72093839983007e-18	Nodiff	18	57600656	57622213	-	4089	NARS1	GO:0005515;GO:0006418;GO:0004816;GO:0005524;GO:0031728;GO:0006412;GO:0005829;GO:0016477;GO:0046983;GO:0070062;GO:0016874;GO:0003676;GO:0006421;GO:0021987;GO:0004812;GO:0005737;GO:0000166	K01893	EC:6.1.1.22	J	KOG0555;35NI8;38ENC;3BB8D;3CRP8;3JA2D;485ZM;48YTQ;4MBFR;4MVEB	asparaginyl-tRNA synthetase 1 [Source:HGNC Symbol;Acc:HGNC:7643]	4677	O43776	GO:0006421//asparaginyl-tRNA aminoacylation;GO:0021987//cerebral cortex development;GO:0006418//tRNA aminoacylation for protein translation;GO:0016477//cell migration;GO:0006412//translation	GO:0005737//cytoplasm;GO:0005829//cytosol;GO:0070062//extracellular exosome	GO:0031728//CCR3 chemokine receptor binding;GO:0046983//protein dimerization activity;GO:0004812//aminoacyl-tRNA ligase activity;GO:0005515//protein binding;GO:0016874//ligase activity;GO:0005524//ATP binding;GO:0000166//nucleotide binding;GO:0003676//nucleic acid binding;GO:0004816//asparagine-tRNA ligase activity	ko00970(Aminoacyl-tRNA biosynthesis)
ENSG00000204592	10203.8486872958	8235.99298597074	12171.7043886209	1.47786726012932	0.563516694549583	1.82128275581477e-20	6.6520136631526e-18	Nodiff	6	30489509	30494194	+	2922	HLA-E	GO:0045087;GO:0002519;GO:0002729;GO:0002476;GO:0032398;GO:0050830;GO:0071556;GO:0032819;GO:0005615;GO:0005515;GO:0002376;GO:0042612;GO:0070062;GO:0005102;GO:0030881;GO:0005794;GO:0001815;GO:0032736;GO:0045954;GO:0016020;GO:0042608;GO:0031901;GO:0002474;GO:0042288;GO:0000139;GO:0032759;GO:0016021;GO:0002250;GO:0036037;GO:0006955;GO:2000566;GO:0002717;GO:0032760;GO:0009897;GO:2001187;GO:0019882;GO:…	K06751	-	S;T	2RQEK;35BEG;39XY0;3BNS8;3D1TZ;3JD16;483A8;48V6P;4MQ7Y;4MTBX	major histocompatibility complex, class I, E [Source:HGNC Symbol;Acc:HGNC:4962]	3133	P13747;A0A4E9D3W4;A8K8M6;O19682	GO:0001815//positive regulation of antibody-dependent cellular cytotoxicity;GO:0045953//negative regulation of natural killer cell mediated cytotoxicity;GO:0045087//innate immune response;GO:0002519//natural killer cell tolerance induction;GO:0002729//positive regulation of natural killer cell cytokine production;GO:0002476//antigen processing and presentation of endogenous peptide antigen via MH…	GO:0042612//MHC class I protein complex;GO:0005615//extracellular space;GO:0016020//membrane;GO:0005576//extracellular region;GO:0030670//phagocytic vesicle membrane;GO:0031901//early endosome membrane;GO:0070062//extracellular exosome;GO:0071556//integral component of lumenal side of endoplasmic reticulum membrane;GO:0012507//ER to Golgi transport vesicle membrane;GO:0000139//Golgi membrane;GO:0…	GO:0042605//peptide antigen binding;GO:0030881//beta-2-microglobulin binding;GO:0042288//MHC class I protein binding;GO:0005515//protein binding;GO:0046703//natural killer cell lectin-like receptor binding;GO:0005102//signaling receptor binding;GO:0042608//T cell receptor binding	ko05416(Viral myocarditis);ko05332(Graft-versus-host disease);ko05330(Allograft rejection);ko05320(Autoimmune thyroid disease);ko05203(Viral carcinogenesis);ko05170(Human immunodeficiency virus 1 infection);ko05169(Epstein-Barr virus infection);ko05168(Herpes simplex virus 1 infection);ko05167(Kaposi sarcoma-associated herpesvirus infection);ko05166(Human T-cell leukemia virus 1 infection);ko0516…
ENSG00000168014	1835.32110978869	2321.47587830159	1349.16634127578	0.581167503779036	-0.782974058550341	1.82793280776114e-20	6.6520136631526e-18	Nodiff	11	74012718	74171210	-	27209	C2CD3	GO:0030162;GO:0005856;GO:0061511;GO:0005813;GO:0008589;GO:0005515;GO:0007420;GO:0030030;GO:0021997;GO:0007389;GO:0005814;GO:0036064;GO:0042995;GO:1905515;GO:0001701;GO:0021915;GO:0001947;GO:0016485;GO:0042733;GO:0005737;GO:0030326;GO:0034451;GO:0005829;GO:0060271;GO:0071539	K16751	-	S	2QRQ8;35JCN;38FR3;3BH0U;3CXZS;3J7A4;484WW;4966P;4M5MM;4MZT1	C2 domain containing 3 centriole elongation regulator [Source:HGNC Symbol;Acc:HGNC:24564]	26005	Q4AC94	GO:0001947//heart looping;GO:0042733//embryonic digit morphogenesis;GO:0021997//neural plate axis specification;GO:0008589//regulation of smoothened signaling pathway;GO:0071539//protein localization to centrosome;GO:0030326//embryonic limb morphogenesis;GO:0060271//cilium assembly;GO:1905515//non-motile cilium assembly;GO:0030030//cell projection organization;GO:0007389//pattern specification pr…	GO:0034451//centriolar satellite;GO:0005813//centrosome;GO:0036064//ciliary basal body;GO:0005814//centriole;GO:0005737//cytoplasm;GO:0005829//cytosol;GO:0042995//cell projection;GO:0005856//cytoskeleton	GO:0005515//protein binding	-
ENSG00000135069	6459.94753360592	8425.8388533614	4494.05621385043	0.533366029431903	-0.906802153633347	5.0042347164635e-20	1.78061791733363e-17	Nodiff	9	78297125	78330093	+	2206	PSAT1	GO:0005515;GO:0006564;GO:0004648;GO:0008483;GO:0016740;GO:0005829;GO:0042802;GO:0003824;GO:0030170;GO:0070062;GO:0008615;GO:0005737;GO:0008652	K00831	EC:2.6.1.52	H;E	KOG2790;35KKS;38B9C;3BGD1;3CWFZ;3J1Y4;485VP;496QZ;4MCD2;4N2TI	phosphoserine aminotransferase 1 [Source:HGNC Symbol;Acc:HGNC:19129]	29968	Q9Y617;A0A024R222	GO:0008615//pyridoxine biosynthetic process;GO:0008652//cellular amino acid biosynthetic process;GO:0006564//L-serine biosynthetic process	GO:0005737//cytoplasm;GO:0005829//cytosol;GO:0070062//extracellular exosome	GO:0030170//pyridoxal phosphate binding;GO:0008483//transaminase activity;GO:0042802//identical protein binding;GO:0005515//protein binding;GO:0016740//transferase activity;GO:0004648//O-phospho-L-serine:2-oxoglutarate aminotransferase activity;GO:0003824//catalytic activity	ko00750(Vitamin B6 metabolism);ko00270(Cysteine and methionine metabolism);ko00260(Glycine, serine and threonine metabolism)
ENSG00000038427	4797.21974582846	5804.86245235446	3789.57703930245	0.652828050691431	-0.615225046579206	1.0002967028735e-19	3.48190234921965e-17	Nodiff	5	83471618	83582303	+	14678	VCAN	GO:0005796;GO:0005540;GO:0031012;GO:0043202;GO:0062023;GO:0008347;GO:0005788;GO:0005615;GO:0005515;GO:0030246;GO:0030021;GO:0042995;GO:0033165;GO:0016020;GO:0001501;GO:0007155;GO:0005539;GO:0012505;GO:0005509;GO:0007417;GO:0008037;GO:0001649;GO:0001750;GO:0005576	K06793	-	O;T	2QRBE;35NRT;38FU8;3BF87;3CRVE;3JAGK;482DS;48Y0R;4M6HE;4MYWE	versican [Source:HGNC Symbol;Acc:HGNC:2464]	1462	P13611;A0A024RAQ9;Q59FG9	GO:0008347//glial cell migration;GO:0008037//cell recognition;GO:0007417//central nervous system development;GO:0007155//cell adhesion;GO:0001649//osteoblast differentiation;GO:0001501//skeletal system development	GO:0005615//extracellular space;GO:0016020//membrane;GO:0005576//extracellular region;GO:0062023//collagen-containing extracellular matrix;GO:0033165//interphotoreceptor matrix;GO:0043202//lysosomal lumen;GO:0012505//endomembrane system;GO:0005788//endoplasmic reticulum lumen;GO:0031012//extracellular matrix;GO:0001750//photoreceptor outer segment;GO:0005796//Golgi lumen;GO:0042995//cell projecti…	GO:0030021//extracellular matrix structural constituent conferring compression resistance;GO:0005540//hyaluronic acid binding;GO:0005539//glycosaminoglycan binding;GO:0005509//calcium ion binding;GO:0005515//protein binding;GO:0030246//carbohydrate binding	ko04514(Cell adhesion molecules)
ENSG00000060982	3601.53681882501	4400.02690781069	2803.04672983933	0.637052179127248	-0.650516550529636	1.05400111606268e-19	3.5907799724246e-17	Nodiff	12	24810024	24949101	-	11415	BCAT1	GO:0050048;GO:0052655;GO:0009081;GO:0005515;GO:0052656;GO:0008483;GO:0016740;GO:0000082;GO:0005829;GO:0009099;GO:0004084;GO:0003824;GO:0009082;GO:0009098;GO:0006629;GO:0005739;GO:0005737;GO:0008652;GO:0052654	K00826	EC:2.6.1.42	E	KOG0975;35D1F;38GTA;3BD8V;3CXBH;3J9Y9;4817Q;48ZQB;4ME0I;4N5KT	branched chain amino acid transaminase 1 [Source:HGNC Symbol;Acc:HGNC:976]	586	P54687;A0A024RAV0	GO:0009082//branched-chain amino acid biosynthetic process;GO:0000082//G1/S transition of mitotic cell cycle;GO:0008652//cellular amino acid biosynthetic process;GO:0009081//branched-chain amino acid metabolic process;GO:0009099//valine biosynthetic process;GO:0006629//lipid metabolic process;GO:0009098//leucine biosynthetic process	GO:0005737//cytoplasm;GO:0005829//cytosol;GO:0005739//mitochondrion	GO:0052655//L-valine transaminase activity;GO:0052656//L-isoleucine transaminase activity;GO:0008483//transaminase activity;GO:0052654//L-leucine transaminase activity;GO:0004084//branched-chain-amino-acid transaminase activity;GO:0050048//L-leucine:2-oxoglutarate aminotransferase activity;GO:0005515//protein binding;GO:0016740//transferase activity;GO:0003824//catalytic activity	ko00770(Pantothenate and CoA biosynthesis);ko00290(Valine, leucine and isoleucine biosynthesis);ko00280(Valine, leucine and isoleucine degradation);ko00270(Cysteine and methionine metabolism)
ENSG00000013588	3863.23824676871	3029.72413112819	4696.75236240923	1.55022442939723	0.632477092751053	1.39956650539467e-19	4.66872060091239e-17	Nodiff	12	12891559	12917937	+	7663	GPRC5A	GO:0005515;GO:0007186;GO:0016020;GO:0005887;GO:0005730;GO:0004930;GO:0007165;GO:0031410;GO:0032147;GO:0030659;GO:0016021;GO:0043231;GO:0030295;GO:0045296;GO:0007175;GO:0070062;GO:0031982;GO:0043235;GO:0005886	K08468	-	S;T	2RRIY;35H7F;39TI9;3BIJC;3CZF7;3J3QI;480KS;48XWX;4MIYA;4MSZS	G protein-coupled receptor class C group 5 member A [Source:HGNC Symbol;Acc:HGNC:9836]	9052	Q8NFJ5	GO:0007175//negative regulation of epidermal growth factor-activated receptor activity;GO:0007186//G protein-coupled receptor signaling pathway;GO:0007165//signal transduction;GO:0032147//activation of protein kinase activity	GO:0070062//extracellular exosome;GO:0016020//membrane;GO:0005730//nucleolus;GO:0031410//cytoplasmic vesicle;GO:0043231//intracellular membrane-bounded organelle;GO:0005887//integral component of plasma membrane;GO:0043235//receptor complex;GO:0016021//integral component of membrane;GO:0030659//cytoplasmic vesicle membrane;GO:0031982//vesicle;GO:0005886//plasma membrane	GO:0030295//protein kinase activator activity;GO:0005515//protein binding;GO:0004930//G protein-coupled receptor activity;GO:0045296//cadherin binding	-
ENSG00000006327	1920.06084939776	2461.05549104921	1379.06620774632	0.56035559245289	-0.835585466539271	1.81965926003658e-19	5.94620083096036e-17	Nodiff	16	3018445	3022383	+	1801	TNFRSF12A	GO:0005515;GO:0016020;GO:0061041;GO:0007155;GO:0016021;GO:0001525;GO:0043065;GO:0006915;GO:2001238;GO:0005886;GO:0030154	K05149	-	S;T	2SFZC;35Q5V;3A274;3BR0P;3DB7A;3JGZ7;48EME;49BG3;4MJEY;4N6VU	TNF receptor superfamily member 12A [Source:HGNC Symbol;Acc:HGNC:18152]	51330	Q9NP84	GO:2001238//positive regulation of extrinsic apoptotic signaling pathway;GO:0043065//positive regulation of apoptotic process;GO:0006915//apoptotic process;GO:0061041//regulation of wound healing;GO:0001525//angiogenesis;GO:0007155//cell adhesion;GO:0030154//cell differentiation	GO:0016020//membrane;GO:0016021//integral component of membrane;GO:0005886//plasma membrane	GO:0005515//protein binding	ko04060(Cytokine-cytokine receptor interaction)
ENSG00000069275	6236.77019645407	7461.01844132261	5012.52195158554	0.67182811448687	-0.573835924527681	5.11668856666561e-19	1.63856834658899e-16	Nodiff	1	205712822	205750182	-	6449	NUCKS1	GO:0045944;GO:0000724;GO:0000785;GO:0140297;GO:0003697;GO:0003682;GO:0006325;GO:0031297;GO:0001678;GO:0003713;GO:0046628;GO:0042593;GO:1990968;GO:0036297;GO:0003723;GO:0005694;GO:0071481;GO:0044829;GO:0043923;GO:0044827;GO:0003690;GO:0005737;GO:0005654;GO:0060382;GO:0005730;GO:0006275;GO:0046626;GO:1990969;GO:0035822;GO:0006281;GO:0006974;GO:0005634	-	-	S;K	2R8NJ;35A0V;39TYI;3BD04;3CYVW;3JDIW;481C2;496FF;4MHZX;4MWVM	nuclear casein kinase and cyclin dependent kinase substrate 1 [Source:HGNC Symbol;Acc:HGNC:29923]	64710	Q9H1E3	GO:0031297//replication fork processing;GO:0006275//regulation of DNA replication;GO:0044829//positive regulation by host of viral genome replication;GO:1990968//modulation by host of RNA binding by virus;GO:0036297//interstrand cross-link repair;GO:0060382//regulation of DNA strand elongation;GO:0071481//cellular response to X-ray;GO:0046628//positive regulation of insulin receptor signaling pat…	GO:0005694//chromosome;GO:0005730//nucleolus;GO:0005737//cytoplasm;GO:0005634//nucleus;GO:0000785//chromatin;GO:0005654//nucleoplasm	GO:0003690//double-stranded DNA binding;GO:0140297//DNA-binding transcription factor binding;GO:0003682//chromatin binding;GO:0003713//transcription coactivator activity;GO:0003723//RNA binding;GO:0003697//single-stranded DNA binding	-
ENSG00000166123	1983.64836656566	2473.2156650764	1494.08106805491	0.60410464366388	-0.727129618484877	8.88137412983143e-19	2.78840318758551e-16	Nodiff	16	46884362	46931289	+	6362	GPT2	GO:0006103;GO:0009058;GO:0008483;GO:0016740;GO:0042851;GO:0003824;GO:0030170;GO:0004021;GO:0042853;GO:0005759	K00814	EC:2.6.1.2	E	KOG0258;35KC3;38H3G;3B98X;3CTZ7;3JB9R;487F9;492VE;4M7B8;4N5UB	glutamic--pyruvic transaminase 2 [Source:HGNC Symbol;Acc:HGNC:18062]	84706	Q8TD30;A0A024R6R2	GO:0042851//L-alanine metabolic process;GO:0006103//2-oxoglutarate metabolic process;GO:0042853//L-alanine catabolic process;GO:0009058//biosynthetic process	GO:0005759//mitochondrial matrix	GO:0030170//pyridoxal phosphate binding;GO:0008483//transaminase activity;GO:0016740//transferase activity;GO:0003824//catalytic activity;GO:0004021//L-alanine:2-oxoglutarate aminotransferase activity	ko00250(Alanine, aspartate and glutamate metabolism);ko00220(Arginine biosynthesis)
ENSG00000253729	12471.4515017276	14742.4365742941	10200.4664291612	0.691911840878964	-0.531339864581802	1.02416877851943e-18	3.15365201570252e-16	Nodiff	8	47773111	47960178	-	29073	PRKDC	GO:0007507;GO:0031571;GO:0006468;GO:0048511;GO:0042254;GO:0016310;GO:0034511;GO:0002376;GO:0080135;GO:0033152;GO:0002327;GO:0002326;GO:0005667;GO:0019219;GO:0050678;GO:0019904;GO:0018107;GO:0004672;GO:0003690;GO:0005654;GO:0010212;GO:0005730;GO:0019899;GO:0005829;GO:0006281;GO:0043066;GO:0016233;GO:0000166;GO:0005515;GO:0070418;GO:0007420;GO:0001756;GO:0002218;GO:0032993;GO:0045648;GO:0003723;GO:…	K06642	EC:2.7.11.1	T;D;L;B;U	KOG0891;35C9K;39P1Q;3BBCQ;3CY0U;3J8SG;4832X;492HY;4MC78;4N3X8	protein kinase, DNA-activated, catalytic subunit [Source:HGNC Symbol;Acc:HGNC:9413]	5591	P78527	GO:0031648//protein destabilization;GO:0035234//ectopic germ cell programmed cell death;GO:0032869//cellular response to insulin stimulus;GO:0045087//innate immune response;GO:0097681//double-strand break repair via alternative nonhomologous end joining;GO:0045648//positive regulation of erythrocyte differentiation;GO:0019219//regulation of nucleobase-containing compound metabolic process;GO:0002…	GO:0032040//small-subunit processome;GO:0016020//membrane;GO:0070419//nonhomologous end joining complex;GO:0005730//nucleolus;GO:0032991//protein-containing complex;GO:0000781//chromosome, telomeric region;GO:0005829//cytosol;GO:0032993//protein-DNA complex;GO:0005634//nucleus;GO:0070418//DNA-dependent protein kinase complex;GO:0005958//DNA-dependent protein kinase-DNA ligase 4 complex;GO:0005667…	GO:0019899//enzyme binding;GO:0034511//U3 snoRNA binding;GO:0004672//protein kinase activity;GO:0003690//double-stranded DNA binding;GO:0003677//DNA binding;GO:0004677//DNA-dependent protein kinase activity;GO:0061629//RNA polymerase II-specific DNA-binding transcription factor binding;GO:0106310//protein serine kinase activity;GO:0004674//protein serine/threonine kinase activity;GO:0003723//RNA …	ko04110(Cell cycle);ko03450(Non-homologous end-joining)
ENSG00000090905	3210.40534582332	3912.66719345503	2508.14349819162	0.641031647768856	-0.64153251034897	1.07905809954489e-18	3.25997703583261e-16	Nodiff	16	24610209	24827632	+	12968	TNRC6A	GO:0005515;GO:0035195;GO:0005737;GO:0060213;GO:0009267;GO:0043231;GO:0000932;GO:0005829;GO:0016442;GO:0035278;GO:0006417;GO:0003676;GO:0031047;GO:0005654;GO:0005794;GO:0003723	K18412	-	A;S	2QPQQ;35EAJ;39Z0P;3C4AC;3E6CU;3J5TX;47ZB4;48Y7C;4MCDK;4N1T5	trinucleotide repeat containing adaptor 6A [Source:HGNC Symbol;Acc:HGNC:11969]	27327	Q8NDV7	GO:0006417//regulation of translation;GO:0035278//miRNA-mediated gene silencing by inhibition of translation;GO:0009267//cellular response to starvation;GO:0031047//gene silencing by RNA;GO:0060213//positive regulation of nuclear-transcribed mRNA poly(A) tail shortening;GO:0035195//gene silencing by miRNA	GO:0005737//cytoplasm;GO:0043231//intracellular membrane-bounded organelle;GO:0016442//RISC complex;GO:0000932//P-body;GO:0005829//cytosol;GO:0005794//Golgi apparatus;GO:0005654//nucleoplasm	GO:0003676//nucleic acid binding;GO:0003723//RNA binding;GO:0005515//protein binding	-
ENSG00000120549	520.281164873474	320.415129825044	720.147199921905	2.24754430390078	1.16834955462202	1.72455332167343e-18	5.09470606387389e-16	Up Regulation	10	23694746	24547848	+	12281	KIAA1217	GO:0048706;GO:0005515;GO:0110165;GO:0003674;GO:0005737	-	-	S	2QQCT;35NNQ;39UHT;3BFUK;3CV0N;3J4FH;47Z2K;48ZGW;4MCQF;4N3Z9	KIAA1217 [Source:HGNC Symbol;Acc:HGNC:25428]	56243	Q5T5P2	GO:0048706//embryonic skeletal system development	GO:0005737//cytoplasm;GO:0110165//cellular anatomical entity	GO:0003674//molecular_function;GO:0005515//protein binding	-
ENSG00000196182	976.918026824762	679.366098606523	1274.469955043	1.87596931559747	0.907636230519919	1.74999271492046e-18	5.09470606387389e-16	Nodiff	1	36339624	36385924	-	5618	STK40	GO:0048286;GO:0043066;GO:0006468;GO:0016310;GO:0005977;GO:0000166;GO:0005515;GO:0003016;GO:0010468;GO:0005524;GO:0016301;GO:0030324;GO:0060425;GO:0004674;GO:0004672;GO:0005737;GO:0005654;GO:0043408;GO:0106310;GO:0016740;GO:0004712;GO:0005829;GO:0035264;GO:0005634	K16312	EC:2.7.11.1	T;G	KOG0583;35KPR;38F2J;3BD52;3CRVA;3JCST;47YYN;490VD;4M6XW;4MZCN	serine/threonine kinase 40 [Source:HGNC Symbol;Acc:HGNC:21373]	83931	Q8N2I9	GO:0003016//respiratory system process;GO:0006468//protein phosphorylation;GO:0035264//multicellular organism growth;GO:0010468//regulation of gene expression;GO:0030324//lung development;GO:0016310//phosphorylation;GO:0048286//lung alveolus development;GO:0043408//regulation of MAPK cascade;GO:0005977//glycogen metabolic process;GO:0043066//negative regulation of apoptotic process;GO:0060425//lu…	GO:0005829//cytosol;GO:0005737//cytoplasm;GO:0005634//nucleus;GO:0005654//nucleoplasm	GO:0004672//protein kinase activity;GO:0106310//protein serine kinase activity;GO:0004674//protein serine/threonine kinase activity;GO:0005515//protein binding;GO:0005524//ATP binding;GO:0016740//transferase activity;GO:0000166//nucleotide binding;GO:0004712//protein serine/threonine/tyrosine kinase activity;GO:0016301//kinase activity	-
ENSG00000119314	3299.53064588535	4015.48260060122	2583.57869116949	0.643404279919594	-0.636202562070107	2.02099605730691e-18	5.7786051552854e-16	Nodiff	9	112217716	112333664	-	8236	PTBP3	GO:0043484;GO:0045595;GO:0043249;GO:0030154;GO:0003729;GO:0009653;GO:0008380;GO:0033119;GO:0003676;GO:0006397;GO:0005634;GO:0003723	K17844	-	A;O	KOG1190;35BHE;38H7H;3B9RH;3CRKU;3JBUZ;480PD;48V55;4MFSY;4MXTZ	polypyrimidine tract binding protein 3 [Source:HGNC Symbol;Acc:HGNC:10253]	9991	O95758;A0A024R163	GO:0043249//erythrocyte maturation;GO:0045595//regulation of cell differentiation;GO:0043484//regulation of RNA splicing;GO:0009653//anatomical structure morphogenesis;GO:0033119//negative regulation of RNA splicing;GO:0030154//cell differentiation;GO:0008380//RNA splicing;GO:0006397//mRNA processing	GO:0005634//nucleus	GO:0003729//mRNA binding;GO:0003676//nucleic acid binding;GO:0003723//RNA binding	-
ENSG00000112769	4644.50355064022	3488.60514960804	5800.4019516724	1.66267081051695	0.733502560058779	2.14966672444074e-18	6.03867782311318e-16	Nodiff	6	112107931	112254939	-	11983	LAMA4	GO:0005515;GO:0005201;GO:0045995;GO:0120163;GO:0062023;GO:0030155;GO:0007155;GO:0030334;GO:0001568;GO:0043083;GO:0070062;GO:0050873;GO:0005102;GO:0031594;GO:0005604;GO:0005576	K06241	-	O;W	KOG1836;3597P;38I43;3BDCJ;3CUI1;3J9U8;48356;492X0;4MA7W;4N2S9	laminin subunit alpha 4 [Source:HGNC Symbol;Acc:HGNC:6484]	3910	Q16363;A0A0A0MQS9	GO:0120163//negative regulation of cold-induced thermogenesis;GO:0050873//brown fat cell differentiation;GO:0001568//blood vessel development;GO:0030334//regulation of cell migration;GO:0030155//regulation of cell adhesion;GO:0045995//regulation of embryonic development;GO:0007155//cell adhesion	GO:0062023//collagen-containing extracellular matrix;GO:0070062//extracellular exosome;GO:0005576//extracellular region;GO:0005604//basement membrane;GO:0031594//neuromuscular junction;GO:0043083//synaptic cleft	GO:0005102//signaling receptor binding;GO:0005515//protein binding;GO:0005201//extracellular matrix structural constituent	ko05222(Small cell lung cancer);ko05200(Pathways in cancer);ko05165(Human papillomavirus infection);ko05146(Amoebiasis);ko05145(Toxoplasmosis);ko05143(African trypanosomiasis);ko04512(ECM-receptor interaction);ko04510(Focal adhesion);ko04151(PI3K-Akt signaling pathway)
ENSG00000188846	6327.66278279563	7552.57007640366	5102.75548918761	0.675631664131134	-0.565691151865757	2.3581709261645e-18	6.51017808099068e-16	Nodiff	3	40457292	40468587	+	8626	RPL14	GO:0005515;GO:0016020;GO:0006412;GO:0045296;GO:0005829;GO:0022625;GO:0006364;GO:0022626;GO:0003735;GO:0070062;GO:0002181;GO:0005840;GO:0014069;GO:0042273;GO:0005737;GO:0003723	K02875	-	J	KOG3421;35AAR;3A5KJ;3BPM4;3D4IM;3J9GP;487C9;49756;4MEHE;4N117	ribosomal protein L14 [Source:HGNC Symbol;Acc:HGNC:10305]	9045	P50914	GO:0002181//cytoplasmic translation;GO:0006412//translation;GO:0006364//rRNA processing;GO:0042273//ribosomal large subunit biogenesis	GO:0070062//extracellular exosome;GO:0016020//membrane;GO:0022626//cytosolic ribosome;GO:0014069//postsynaptic density;GO:0005840//ribosome;GO:0022625//cytosolic large ribosomal subunit;GO:0005737//cytoplasm;GO:0005829//cytosol	GO:0003735//structural constituent of ribosome;GO:0005515//protein binding;GO:0003723//RNA binding;GO:0045296//cadherin binding	ko05171(Coronavirus disease - COVID-19);ko03010(Ribosome)
ENSG00000086062	4119.94295859801	3270.37723728148	4969.50867991454	1.51955212483238	0.603646164131272	3.28552210502263e-18	8.91657287213937e-16	Nodiff	9	33104082	33167356	-	4896	B4GALT1	GO:0009312;GO:0003831;GO:0031526;GO:0098588;GO:0005989;GO:0032580;GO:0042802;GO:0002064;GO:0035577;GO:0005615;GO:0050680;GO:0004461;GO:0008092;GO:0008283;GO:0005515;GO:0030057;GO:0045136;GO:0006012;GO:0016323;GO:0060055;GO:0000138;GO:0002526;GO:0007341;GO:0035250;GO:0042995;GO:0048487;GO:0070062;GO:0007339;GO:0005794;GO:1905517;GO:0016020;GO:0030145;GO:0070085;GO:0006486;GO:0000139;GO:0007155;GO:…	K07966	-	S;G	KOG3916;35AGW;38FG4;3B9YZ;3CSKW;3J84P;4890P;49556;4M8E7;4N3R4	beta-1,4-galactosyltransferase 1 [Source:HGNC Symbol;Acc:HGNC:924]	2683	P15291	GO:0006486//protein glycosylation;GO:0050680//negative regulation of epithelial cell proliferation;GO:1905517//macrophage migration;GO:0006487//protein N-linked glycosylation;GO:0042060//wound healing;GO:0060046//regulation of acrosome reaction;GO:0060054//positive regulation of epithelial cell proliferation involved in wound healing;GO:0060055//angiogenesis involved in wound healing;GO:0002526//…	GO:0005615//extracellular space;GO:0016020//membrane;GO:0035577//azurophil granule membrane;GO:0009986//cell surface;GO:0030667//secretory granule membrane;GO:0098588//bounding membrane of organelle;GO:0042995//cell projection;GO:0005794//Golgi apparatus;GO:0030175//filopodium;GO:0070062//extracellular exosome;GO:0005576//extracellular region;GO:0032991//protein-containing complex;GO:0031526//bru…	GO:0004461//lactose synthase activity;GO:0030145//manganese ion binding;GO:0003945//N-acetyllactosamine synthase activity;GO:0008092//cytoskeletal protein binding;GO:0048487//beta-tubulin binding;GO:0046872//metal ion binding;GO:0035250//UDP-galactosyltransferase activity;GO:0042802//identical protein binding;GO:0043014//alpha-tubulin binding;GO:0005515//protein binding;GO:0016740//transferase ac…	ko00601(Glycosphingolipid biosynthesis - lacto and neolacto series);ko00533(Glycosaminoglycan biosynthesis - keratan sulfate);ko00515(Mannose type O-glycan biosynthesis);ko00514(Other types of O-glycan biosynthesis);ko00513(Various types of N-glycan biosynthesis);ko00510(N-Glycan biosynthesis);ko00052(Galactose metabolism)
ENSG00000087365	4835.67541046535	3868.0175168541	5803.3333040766	1.50033790663816	0.585287461607819	3.948849238233e-18	1.05381623337645e-15	Nodiff	11	66050729	66069308	+	9795	SF3B2	GO:0005515;GO:0000398;GO:0071005;GO:0005689;GO:0016607;GO:1903241;GO:0071013;GO:0008380;GO:0005681;GO:0005684;GO:0071011;GO:0006397;GO:0005654;GO:0005634;GO:0003723;GO:0005686	K12829	-	A	KOG2330;35CDX;38D8Q;3BEUH;3CT5T;3JAKK;482EQ;499AV;4M7WU;4N4V8	splicing factor 3b subunit 2 [Source:HGNC Symbol;Acc:HGNC:10769]	10992	Q13435	GO:0000398//mRNA splicing, via spliceosome;GO:1903241//U2-type prespliceosome assembly;GO:0008380//RNA splicing;GO:0006397//mRNA processing	GO:0005686//U2 snRNP;GO:0005689//U12-type spliceosomal complex;GO:0071011//precatalytic spliceosome;GO:0005684//U2-type spliceosomal complex;GO:0016607//nuclear speck;GO:0071013//catalytic step 2 spliceosome;GO:0071005//U2-type precatalytic spliceosome;GO:0005681//spliceosomal complex;GO:0005634//nucleus;GO:0005654//nucleoplasm	GO:0005515//protein binding;GO:0003723//RNA binding	ko03040(Spliceosome)
ENSG00000080824	20957.0637987848	17342.1624110989	24571.9651864706	1.41689165422328	0.502729443583441	5.10838413832634e-18	1.34090896430953e-15	Nodiff	14	102080742	102139699	-	5097	HSP90AA1	GO:0021955;GO:0062023;GO:0042802;GO:0071682;GO:0043335;GO:0001934;GO:0045040;GO:0061684;GO:0016887;GO:0051020;GO:0070062;GO:0017098;GO:0045429;GO:0006457;GO:0009651;GO:0010592;GO:0043025;GO:0034774;GO:0005654;GO:0034605;GO:0023026;GO:0019899;GO:0005829;GO:0042803;GO:0097718;GO:0006839;GO:0005739;GO:0009409;GO:0030010;GO:0005576;GO:0043254;GO:0043202;GO:0044294;GO:0033138;GO:0016324;GO:0042220;GO:…	K04079	-	O	KOG0019;35KSW;38B7K;3BFAG;3CVM1;3JAF8;4807Q;49154;4MBBA;4N0AQ	heat shock protein 90 alpha family class A member 1 [Source:HGNC Symbol;Acc:HGNC:5253]	3320	P07900;K9JA46	GO:0032273//positive regulation of protein polymerization;GO:0043335//protein unfolding;GO:0032880//regulation of protein localization;GO:0009409//response to cold;GO:0048675//axon extension;GO:0002230//positive regulation of defense response to virus by host;GO:0007004//telomere maintenance via telomerase;GO:0042307//positive regulation of protein import into nucleus;GO:0001934//positive regulat…	GO:0016020//membrane;GO:0034774//secretory granule lumen;GO:0009986//cell surface;GO:0042470//melanosome;GO:0005829//cytosol;GO:0062023//collagen-containing extracellular matrix;GO:0070062//extracellular exosome;GO:0005576//extracellular region;GO:0043025//neuronal cell body;GO:0043209//myelin sheath;GO:0071682//endocytic vesicle lumen;GO:0097524//sperm plasma membrane;GO:0044294//dendritic growt…	GO:0051020//GTPase binding;GO:0023026//MHC class II protein complex binding;GO:0044325//transmembrane transporter binding;GO:0044183//protein folding chaperone;GO:0031625//ubiquitin protein ligase binding;GO:0016787//hydrolase activity;GO:0000166//nucleotide binding;GO:0051022//Rho GDP-dissociation inhibitor binding;GO:0002135//CTP binding;GO:0019899//enzyme binding;GO:0097718//disordered domain …	ko05418(Fluid shear stress and atherosclerosis);ko05417(Lipid and atherosclerosis);ko05215(Prostate cancer);ko05207(Chemical carcinogenesis - receptor activation);ko05200(Pathways in cancer);ko05132(Salmonella infection);ko04915(Estrogen signaling pathway);ko04914(Progesterone-mediated oocyte maturation);ko04659(Th17 cell differentiation);ko04657(IL-17 signaling pathway);ko04621(NOD-like receptor…
ENSG00000147604	4592.41524925161	5512.61807112821	3672.21242737502	0.666146716495356	-0.586088134033651	5.89679993917377e-18	1.52289613912985e-15	Nodiff	8	73290242	73295789	-	2700	RPL7	GO:0022625;GO:0006364;GO:0042802;GO:0003735;GO:0014069;GO:0005515;GO:0022626;GO:0002181;GO:0042273;GO:0003723;GO:0016020;GO:0006412;GO:1990904;GO:0000463;GO:0005737;GO:0005730;GO:0005829;GO:0003729;GO:0005840;GO:0003677;GO:0005925;GO:0005634	K02937	-	J	KOG3184;35NJZ;38EZ8;3BD87;3CWY4;3J23F;4848P;49236;4M9JX;4N4BQ	ribosomal protein L7 [Source:HGNC Symbol;Acc:HGNC:10363]	6129	P18124	GO:0002181//cytoplasmic translation;GO:0000463//maturation of LSU-rRNA from tricistronic rRNA transcript (SSU-rRNA, 5.8S rRNA, LSU-rRNA);GO:0006412//translation;GO:0006364//rRNA processing;GO:0042273//ribosomal large subunit biogenesis	GO:0016020//membrane;GO:0022626//cytosolic ribosome;GO:0014069//postsynaptic density;GO:0005730//nucleolus;GO:0005840//ribosome;GO:0022625//cytosolic large ribosomal subunit;GO:1990904//ribonucleoprotein complex;GO:0005829//cytosol;GO:0005737//cytoplasm;GO:0005634//nucleus;GO:0005925//focal adhesion	GO:0003677//DNA binding;GO:0003735//structural constituent of ribosome;GO:0003729//mRNA binding;GO:0042802//identical protein binding;GO:0005515//protein binding;GO:0003723//RNA binding	ko05171(Coronavirus disease - COVID-19);ko03010(Ribosome)
ENSG00000015532	2371.97512142657	1826.77395681145	2917.1762860417	1.59690052245627	0.67527444410229	7.04217501576037e-18	1.78983025956119e-15	Nodiff	17	50346126	50363138	+	5472	XYLT2	GO:0030210;GO:0030158;GO:0030203;GO:0000287;GO:0005615;GO:0015012;GO:0006024;GO:0030166;GO:0005794;GO:0016020;GO:0030145;GO:0034645;GO:0000139;GO:0016021;GO:0019538;GO:0050650;GO:0030206;GO:0046872;GO:0016740;GO:0005576;GO:0016757	K00771	EC:2.4.2.26	O;G	KOG0799;35K7G;38G8Y;3BC4H;3CTMT;3JAV9;484XI;48W1Y;4MC03;4N60F	xylosyltransferase 2 [Source:HGNC Symbol;Acc:HGNC:15517]	64132	Q9H1B5;B4DT06	GO:0030203//glycosaminoglycan metabolic process;GO:0030206//chondroitin sulfate biosynthetic process;GO:0030166//proteoglycan biosynthetic process;GO:0030210//heparin biosynthetic process;GO:0015012//heparan sulfate proteoglycan biosynthetic process;GO:0019538//protein metabolic process;GO:0034645//cellular macromolecule biosynthetic process;GO:0006024//glycosaminoglycan biosynthetic process;GO:0…	GO:0005615//extracellular space;GO:0016020//membrane;GO:0005576//extracellular region;GO:0000139//Golgi membrane;GO:0016021//integral component of membrane;GO:0005794//Golgi apparatus	GO:0030145//manganese ion binding;GO:0000287//magnesium ion binding;GO:0030158//protein xylosyltransferase activity;GO:0016740//transferase activity;GO:0046872//metal ion binding;GO:0016757//glycosyltransferase activity	ko00534(Glycosaminoglycan biosynthesis - heparan sulfate / heparin);ko00532(Glycosaminoglycan biosynthesis - chondroitin sulfate / dermatan sulfate)
ENSG00000197712	2700.47723230905	2098.44628373048	3302.50818088763	1.57378733327243	0.654240601860511	7.54232422576413e-18	1.88699524223336e-15	Nodiff	4	38867677	38945739	+	4871	FAM114A1	GO:0005515;GO:0005737;GO:0005829;GO:0005654;GO:0005794	-	-	S	2R83C;35M2H;39TMF;3BBVT;3CZ0S;3JD11;487YV;497AH;4M9H6;4N2CT	family with sequence similarity 114 member A1 [Source:HGNC Symbol;Acc:HGNC:25087]	92689	Q8IWE2;A1MMZ0	-	GO:0005737//cytoplasm;GO:0005829//cytosol;GO:0005794//Golgi apparatus;GO:0005654//nucleoplasm	GO:0005515//protein binding	-
ENSG00000111801	1144.95473008804	820.7659551473	1469.14350502878	1.78996642808499	0.839932529115513	7.78153939549612e-18	1.91689244308744e-15	Nodiff	6	26440472	26453415	+	5658	BTN3A3	GO:0005515;GO:0016020;GO:0002376;GO:0050852;GO:0001817;GO:0016021;GO:0002250;GO:0005102;GO:0009897;GO:0005886;GO:0002456	K06712	-	S;T	2QSRZ;35EE0;39DY8;3BG59;3D1S9;3J4CC;481HG;48Y2B;4MI5F;4N3JT	butyrophilin subfamily 3 member A3 [Source:HGNC Symbol;Acc:HGNC:1140]	10384	O00478;A0A024R042	GO:0002456//T cell mediated immunity;GO:0002250//adaptive immune response;GO:0002376//immune system process;GO:0001817//regulation of cytokine production;GO:0050852//T cell receptor signaling pathway	GO:0016020//membrane;GO:0016021//integral component of membrane;GO:0009897//external side of plasma membrane;GO:0005886//plasma membrane	GO:0005102//signaling receptor binding;GO:0005515//protein binding	-
ENSG00000179222	4521.52219544996	3615.4283980407	5427.61599285923	1.50123730725814	0.586152048206914	8.30165637204858e-18	2.01403214892791e-15	Nodiff	X	51803007	51902354	+	6013	MAGED1	GO:0042802;GO:0000122;GO:0048511;GO:0000785;GO:0050680;GO:0005515;GO:0045892;GO:0034504;GO:0090190;GO:0003713;GO:0032922;GO:0016020;GO:0045893;GO:0042981;GO:1900181;GO:0006357;GO:0005737;GO:0043406;GO:2001235;GO:0032991;GO:0006355;GO:0042752;GO:0005886;GO:0005634	K12464	-	S;K	KOG4562;35PD6;3AC3Y;3BX99;3D0KG;3J3B5;48DBX;491C7;4MDD3;4MT66	MAGE family member D1 [Source:HGNC Symbol;Acc:HGNC:6813]	9500	Q9Y5V3	GO:0050680//negative regulation of epithelial cell proliferation;GO:0034504//protein localization to nucleus;GO:0032922//circadian regulation of gene expression;GO:0042752//regulation of circadian rhythm;GO:2001235//positive regulation of apoptotic signaling pathway;GO:0006355//regulation of transcription, DNA-templated;GO:0045893//positive regulation of transcription, DNA-templated;GO:0042981//r…	GO:0016020//membrane;GO:0032991//protein-containing complex;GO:0005737//cytoplasm;GO:0005634//nucleus;GO:0000785//chromatin;GO:0005886//plasma membrane	GO:0042802//identical protein binding;GO:0003713//transcription coactivator activity;GO:0005515//protein binding	ko04722(Neurotrophin signaling pathway)
ENSG00000197136	1342.89615221449	982.145421755761	1703.64688267321	1.73461775103288	0.794617778396055	1.23135416545867e-17	2.94275267124243e-15	Nodiff	11	65615776	65637439	+	7969	PCNX3	GO:0016020;GO:0016021	-	-	S;Z;U	KOG3604;35BSF;38FMN;3BBNX;3CUMT;3J4BD;483Q8;4967N;4M8G5;4N273	pecanex 3 [Source:HGNC Symbol;Acc:HGNC:18760]	399909	Q9H6A9	-	GO:0016020//membrane;GO:0016021//integral component of membrane	-	-
ENSG00000078401	884.443559966669	1184.03909752189	584.848022411449	0.49394316761625	-1.01758303792548	1.29404061412715e-17	3.04708504608881e-15	Down Regulation	6	12290361	12297194	+	2035	EDN1	GO:0071277;GO:0007005;GO:0060585;GO:0071310;GO:0007507;GO:1902074;GO:0006468;GO:0007585;GO:0043179;GO:0042310;GO:0045321;GO:0005179;GO:0007186;GO:0031708;GO:0007589;GO:0001666;GO:2000273;GO:0071560;GO:0061051;GO:0070294;GO:0045429;GO:0007166;GO:0060070;GO:0031583;GO:0003100;GO:0046888;GO:0051091;GO:0071385;GO:0043507;GO:0009953;GO:0030878;GO:0035556;GO:0030133;GO:0007205;GO:0005576;GO:0070588;GO:…	K16366	-	S;T	2S1NV;35DIV;39TB5;3BGG4;3D4F9;3JE5U;487G4;497KK;4MGC7;4MVX9	endothelin 1 [Source:HGNC Symbol;Acc:HGNC:3176]	1906	P05305;Q6FH53	GO:0071373//cellular response to luteinizing hormone stimulus;GO:0090023//positive regulation of neutrophil chemotaxis;GO:0046887//positive regulation of hormone secretion;GO:0048675//axon extension;GO:0006874//cellular calcium ion homeostasis;GO:0071398//cellular response to fatty acid;GO:0034392//negative regulation of smooth muscle cell apoptotic process;GO:0014032//neural crest cell developme…	GO:0030133//transport vesicle;GO:0005615//extracellular space;GO:0005576//extracellular region;GO:0033093//Weibel-Palade body;GO:0045178//basal part of cell;GO:0005737//cytoplasm;GO:0048237//rough endoplasmic reticulum lumen	GO:0005125//cytokine activity;GO:0031708//endothelin B receptor binding;GO:0005515//protein binding;GO:0031707//endothelin A receptor binding;GO:0005102//signaling receptor binding;GO:0005179//hormone activity	ko05418(Fluid shear stress and atherosclerosis);ko05410(Hypertrophic cardiomyopathy);ko05200(Pathways in cancer);ko04933(AGE-RAGE signaling pathway in diabetic complications);ko04926(Relaxin signaling pathway);ko04924(Renin secretion);ko04916(Melanogenesis);ko04668(TNF signaling pathway);ko04270(Vascular smooth muscle contraction);ko04080(Neuroactive ligand-receptor interaction);ko04066(HIF-1 sig…
ENSG00000084463	2380.74490717464	1838.31652647549	2923.1732878738	1.59013599985322	0.669150160429805	1.85960608000731e-17	4.31536413812712e-15	Nodiff	12	14784582	14803486	-	5258	WBP11	GO:0005515;GO:0003697;GO:0045292;GO:0005737;GO:0043231;GO:0005829;GO:0006396;GO:0006364;GO:0008380;GO:0005681;GO:0050699;GO:0006397;GO:0005654;GO:0005634;GO:0003723	K12866	-	A;S;L	KOG4672;35HSU;38QEN;3BK5D;3CVM9;3J4UR;483PK;48ZEN;4M9WW;4N0U5	WW domain binding protein 11 [Source:HGNC Symbol;Acc:HGNC:16461]	51729	Q9Y2W2;A0A024RAW9	GO:0006396//RNA processing;GO:0006397//mRNA processing;GO:0006364//rRNA processing;GO:0008380//RNA splicing;GO:0045292//mRNA cis splicing, via spliceosome	GO:0043231//intracellular membrane-bounded organelle;GO:0005829//cytosol;GO:0005681//spliceosomal complex;GO:0005737//cytoplasm;GO:0005634//nucleus;GO:0005654//nucleoplasm	GO:0050699//WW domain binding;GO:0005515//protein binding;GO:0003723//RNA binding;GO:0003697//single-stranded DNA binding	ko03040(Spliceosome)
ENSG00000197930	2929.00056303289	2295.32926066038	3562.67186540539	1.55213978511318	0.634258491937577	2.06667077576775e-17	4.72736178022761e-15	Nodiff	14	52639915	52695900	-	7549	ERO1A	GO:0005796;GO:0051085;GO:0043231;GO:0005788;GO:0016491;GO:0034975;GO:0005615;GO:0006979;GO:0070059;GO:0005783;GO:0005515;GO:0071949;GO:0034976;GO:0030425;GO:0006915;GO:0006457;GO:0016020;GO:0016972;GO:0071456;GO:0051209;GO:0030070;GO:0015036;GO:0015035;GO:0005789;GO:0009266;GO:0022417;GO:0030968;GO:0018401;GO:0050873;GO:0045454;GO:0036211;GO:0030198	K10950	EC:1.8.4.-	O;U	KOG2608;35JYX;38DRZ;3BBGS;3CSN7;3J7XW;4816P;494Z5;4MB84;4N5R4	endoplasmic reticulum oxidoreductase 1 alpha [Source:HGNC Symbol;Acc:HGNC:13280]	30001	Q96HE7	GO:0018401//peptidyl-proline hydroxylation to 4-hydroxy-L-proline;GO:0009266//response to temperature stimulus;GO:0022417//protein maturation by protein folding;GO:0034975//protein folding in endoplasmic reticulum;GO:0045454//cell redox homeostasis;GO:0051209//release of sequestered calcium ion into cytosol;GO:0006979//response to oxidative stress;GO:0006915//apoptotic process;GO:0034976//respons…	GO:0005615//extracellular space;GO:0016020//membrane;GO:0005789//endoplasmic reticulum membrane;GO:0005788//endoplasmic reticulum lumen;GO:0043231//intracellular membrane-bounded organelle;GO:0030425//dendrite;GO:0005796//Golgi lumen;GO:0005783//endoplasmic reticulum	GO:0016491//oxidoreductase activity;GO:0071949//FAD binding;GO:0015035//protein-disulfide reductase activity;GO:0015036//disulfide oxidoreductase activity;GO:0005515//protein binding;GO:0016972//thiol oxidase activity	ko05417(Lipid and atherosclerosis);ko05110(Vibrio cholerae infection);ko04141(Protein processing in endoplasmic reticulum)
ENSG00000052795	513.951356758285	321.385302348859	706.517411167711	2.19835009878827	1.13642116133935	2.37942572302814e-17	5.36610770100374e-15	Up Regulation	4	158769026	158908050	+	10981	FNIP2	GO:0005515;GO:0016020;GO:0042030;GO:0051087;GO:0005765;GO:0034451;GO:0001932;GO:0005829;GO:0000122;GO:0006468;GO:0033138;GO:0005764;GO:0008630;GO:0005737;GO:0006974;GO:0031334	K20401	-	S;O;J;K;L	KOG3693;35EHA;38D64;3BBWT;3CRBC;3J29W;483KH;48W1D;4MGAD;4MUHR	folliculin interacting protein 2 [Source:HGNC Symbol;Acc:HGNC:29280]	57600	Q9P278	GO:0006468//protein phosphorylation;GO:0031334//positive regulation of protein-containing complex assembly;GO:0008630//intrinsic apoptotic signaling pathway in response to DNA damage;GO:0000122//negative regulation of transcription by RNA polymerase II;GO:0006974//cellular response to DNA damage stimulus;GO:0001932//regulation of protein phosphorylation;GO:0033138//positive regulation of peptidyl…	GO:0016020//membrane;GO:0034451//centriolar satellite;GO:0005764//lysosome;GO:0005737//cytoplasm;GO:0005829//cytosol;GO:0005765//lysosomal membrane	GO:0005515//protein binding;GO:0051087//chaperone binding;GO:0042030//ATPase inhibitor activity	ko04150(mTOR signaling pathway)
ENSG00000214517	1814.85991377423	2255.82324918013	1373.89657836833	0.609044427070101	-0.715380624759125	2.43659392234111e-17	5.39610377971781e-15	Nodiff	11	74171267	74254703	+	7749	PPME1	GO:0005515;GO:0043086;GO:0050790;GO:0051723;GO:0019888;GO:0004864;GO:0016787;GO:0045296;GO:0051722;GO:0106222;GO:0006468;GO:0000086;GO:0019901;GO:0051721;GO:0006482;GO:0019903;GO:0052689;GO:0005654	K13617	EC:3.1.1.89	S;Q	KOG2564;35CSQ;38CHN;3BGQY;3CUPF;3J361;480Q9;491RD;4MHG3;4MU58	protein phosphatase methylesterase 1 [Source:HGNC Symbol;Acc:HGNC:30178]	51400	Q9Y570;A0A140VK39	GO:0006468//protein phosphorylation;GO:0043086//negative regulation of catalytic activity;GO:0006482//protein demethylation;GO:0050790//regulation of catalytic activity;GO:0000086//G2/M transition of mitotic cell cycle	GO:0005654//nucleoplasm	GO:0052689//carboxylic ester hydrolase activity;GO:0019888//protein phosphatase regulator activity;GO:0106222//long noncoding RNA binding;GO:0004864//protein phosphatase inhibitor activity;GO:0005515//protein binding;GO:0019903//protein phosphatase binding;GO:0051722//protein C-terminal methylesterase activity;GO:0051723//protein methylesterase activity;GO:0016787//hydrolase activity;GO:0019901//…	-
ENSG00000166197	2222.99777198447	1711.32114673205	2734.6743972369	1.59799018580414	0.676258547855893	2.46012725405571e-17	5.39610377971781e-15	Nodiff	10	102152176	102163871	+	3970	NOLC1	GO:0001093;GO:0034512;GO:0006970;GO:0006364;GO:0031428;GO:0006417;GO:0008284;GO:0000166;GO:0005515;GO:0005524;GO:0042306;GO:0001650;GO:0008139;GO:0062064;GO:0046982;GO:0003723;GO:0000278;GO:0031429;GO:0019904;GO:0014032;GO:0015030;GO:0033979;GO:0045893;GO:0034513;GO:0007000;GO:0062065;GO:0005737;GO:0005654;GO:0005730;GO:0005525;GO:0005634;GO:0030674;GO:0014029	K25818	-	S;Y	KOG2992;35NPU;38DH8;3BDT2;3CXCN;3JER7;4873I;492VK;4MIEV;4MSF6	nucleolar and coiled-body phosphoprotein 1 [Source:HGNC Symbol;Acc:HGNC:15608]	9221	Q14978;Q96J17;B2RAU8	GO:0033979//box H/ACA RNA metabolic process;GO:0000278//mitotic cell cycle;GO:0042306//regulation of protein import into nucleus;GO:0006970//response to osmotic stress;GO:0007000//nucleolus organization;GO:0045893//positive regulation of transcription, DNA-templated;GO:0014029//neural crest formation;GO:0014032//neural crest cell development;GO:0006417//regulation of translation;GO:0006364//rRNA …	GO:0001650//fibrillar center;GO:0031429//box H/ACA snoRNP complex;GO:0031428//box C/D RNP complex;GO:0005730//nucleolus;GO:0015030//Cajal body;GO:0005737//cytoplasm;GO:0005634//nucleus;GO:0005654//nucleoplasm	GO:0001093//TFIIB-class transcription factor binding;GO:0008139//nuclear localization sequence binding;GO:0046982//protein heterodimerization activity;GO:0034513//box H/ACA snoRNA binding;GO:0062065//box H/ACA snoRNP complex binding;GO:0030674//protein-macromolecule adaptor activity;GO:0003723//RNA binding;GO:0005525//GTP binding;GO:0005524//ATP binding;GO:0005515//protein binding;GO:0034512//box…	-
ENSG00000184014	3355.58097076707	2655.28842711928	4055.87351441486	1.52747003790284	0.611144081128826	2.60427943612998e-17	5.63509761233962e-15	Nodiff	11	9138825	9265959	-	21072	DENND5A	GO:0005515;GO:0016020;GO:0050790;GO:0005085;GO:0042147;GO:0031267;GO:0000139;GO:0005829;GO:0005802;GO:0010977;GO:0030904;GO:0005794	K20164	-	T	KOG2080;359VJ;38BDU;3BCR4;3CU6W;3J75U;47ZAX;48ZF6;4M7ZE;4MX4G	DENN domain containing 5A [Source:HGNC Symbol;Acc:HGNC:19344]	23258	Q6IQ26	GO:0042147//retrograde transport, endosome to Golgi;GO:0010977//negative regulation of neuron projection development;GO:0050790//regulation of catalytic activity	GO:0016020//membrane;GO:0005802//trans-Golgi network;GO:0000139//Golgi membrane;GO:0030904//retromer complex;GO:0005829//cytosol;GO:0005794//Golgi apparatus	GO:0005515//protein binding;GO:0005085//guanyl-nucleotide exchange factor activity;GO:0031267//small GTPase binding	-
ENSG00000156508	58035.9549168255	67447.5012274723	48624.4086061787	0.720922313225346	-0.47208429223557	2.86600653452829e-17	6.11873288411559e-15	Nodiff	6	73489308	73525587	-	10063	EEF1A1	GO:0006414;GO:0005853;GO:1900022;GO:0005516;GO:0005615;GO:0000166;GO:0005886;GO:0005515;GO:0032587;GO:0005634;GO:0070062;GO:1904714;GO:0019900;GO:0003723;GO:0003924;GO:0016020;GO:0030864;GO:0098574;GO:0006412;GO:0003746;GO:0071364;GO:1904813;GO:0000049;GO:0034774;GO:0005737;GO:0005730;GO:0005829;GO:0019901;GO:0005525;GO:0005576	K03231	-	J	KOG0052;35IFM;38G33;3BB5I;3CZIS;3J48S;487AZ;490DH;4MDZR;4N1IS	eukaryotic translation elongation factor 1 alpha 1 [Source:HGNC Symbol;Acc:HGNC:3189]	1915	P68104;Q6IPS9	GO:0006414//translational elongation;GO:1900022//regulation of D-erythro-sphingosine kinase activity;GO:1904714//regulation of chaperone-mediated autophagy;GO:0006412//translation;GO:0071364//cellular response to epidermal growth factor stimulus	GO:1904813//ficolin-1-rich granule lumen;GO:0005615//extracellular space;GO:0016020//membrane;GO:0005576//extracellular region;GO:0030864//cortical actin cytoskeleton;GO:0034774//secretory granule lumen;GO:0070062//extracellular exosome;GO:0005730//nucleolus;GO:0005829//cytosol;GO:0005853//eukaryotic translation elongation factor 1 complex;GO:0005737//cytoplasm;GO:0005634//nucleus;GO:0098574//cyt…	GO:0019900//kinase binding;GO:0000049//tRNA binding;GO:0003924//GTPase activity;GO:0003746//translation elongation factor activity;GO:0005516//calmodulin binding;GO:0003723//RNA binding;GO:0005525//GTP binding;GO:0005515//protein binding;GO:0000166//nucleotide binding;GO:0019901//protein kinase binding	ko05140(Leishmaniasis);ko05134(Legionellosis);ko03013(Nucleocytoplasmic transport)
ENSG00000103257	9574.4061972651	11271.60622344	7877.20617109023	0.698853917972144	-0.516937175541918	3.14158435254142e-17	6.61882219117015e-15	Nodiff	16	87830023	87869507	-	4764	SLC7A5	GO:0005765;GO:0098591;GO:0015297;GO:0015807;GO:0097421;GO:0043231;GO:0010629;GO:0042149;GO:0009925;GO:0005764;GO:0016324;GO:1905534;GO:1903801;GO:0015179;GO:0005515;GO:0042908;GO:0016323;GO:0055093;GO:0150104;GO:0015823;GO:0032729;GO:1903577;GO:0006865;GO:0031528;GO:0070062;GO:1905460;GO:0015173;GO:0016020;GO:1904556;GO:0098713;GO:1990184;GO:0016021;GO:0015818;GO:0002720;GO:0042476;GO:0089718;GO:…	K13780	-	P;E	KOG1287;35KHA;38BBK;3B9U2;3CR7T;3J63K;487BQ;4910G;4M9WV;4MTRK	solute carrier family 7 member 5 [Source:HGNC Symbol;Acc:HGNC:11063]	8140	Q01650	GO:1903577//cellular response to L-arginine;GO:0042476//odontogenesis;GO:1903801//L-leucine import across plasma membrane;GO:0032729//positive regulation of interferon-gamma production;GO:1905460//negative regulation of vascular associated smooth muscle cell apoptotic process;GO:0010507//negative regulation of autophagy;GO:0015804//neutral amino acid transport;GO:0015823//phenylalanine transport;…	GO:0016324//apical plasma membrane;GO:0016020//membrane;GO:0070062//extracellular exosome;GO:0005764//lysosome;GO:0043231//intracellular membrane-bounded organelle;GO:0009925//basal plasma membrane;GO:0098591//external side of apical plasma membrane;GO:1990184//amino acid transport complex;GO:0031528//microvillus membrane;GO:0016021//integral component of membrane;GO:0005737//cytoplasm;GO:0005829…	GO:0015297//antiporter activity;GO:0022857//transmembrane transporter activity;GO:0015179//L-amino acid transmembrane transporter activity;GO:0042605//peptide antigen binding;GO:0015196//L-tryptophan transmembrane transporter activity;GO:0015171//amino acid transmembrane transporter activity;GO:0005515//protein binding;GO:0015175//neutral amino acid transmembrane transporter activity;GO:0015173//…	ko05230(Central carbon metabolism in cancer);ko04150(mTOR signaling pathway)
ENSG00000149573	896.03593669329	626.522433792685	1165.5494395939	1.86034749392481	0.895572127213787	6.34500905211182e-17	1.31943227197941e-14	Nodiff	11	118253416	118264536	-	4740	MPZL2	GO:0005515;GO:0016020;GO:0007156;GO:0007155;GO:0016021;GO:0009653;GO:0005856;GO:0098609;GO:0005886	-	-	S;T	2RYWU;35ASM;38DBY;3BBHY;3D0RQ;3JB07;488FD;495VE;4M8EI;4N6DI	myelin protein zero like 2 [Source:HGNC Symbol;Acc:HGNC:3496]	10205	O60487;A0A024R3K1	GO:0098609//cell-cell adhesion;GO:0007156//homophilic cell adhesion via plasma membrane adhesion molecules;GO:0009653//anatomical structure morphogenesis;GO:0007155//cell adhesion	GO:0016020//membrane;GO:0016021//integral component of membrane;GO:0005856//cytoskeleton;GO:0005886//plasma membrane	GO:0005515//protein binding	-
ENSG00000205581	4109.41987927795	4920.30930269885	3298.53045585704	0.670390874420793	-0.576925584151817	7.80751189146648e-17	1.60274205648925e-14	Nodiff	21	39342315	39349647	-	5042	HMGN1	GO:0048597;GO:0010225;GO:0000785;GO:0005515;GO:0003682;GO:0032786;GO:0006325;GO:0006283;GO:GO:0005730;GO:0000720;GO:0040034;GO:0050678;GO:0031492;GO:GO:0006396;GO:1901666;GO:0006357;GO:0005737;GO:0005654;GO:0001674;GO:0003677;GO:0010224;GO:0005634	K11299	-	S;K	2S7UM;35QJ2;3A599;3BRWH;3D8AH;3JHC9;48FHG;49C7J;4MJUD;4N7GG	high mobility group nucleosome binding domain 1 [Source:HGNC Symbol;Acc:HGNC:4984]	3150	P05114;Q6NSG7	GO:0006325//chromatin organization;GO:0040034//regulation of development, heterochronic;GO:0010224//response to UV-B;GO:0010225//response to UV-C;GO:0050678//regulation of epithelial cell proliferation;GO:1901666//positive regulation of NAD+ ADP-ribosyltransferase activity;GO:0006283//transcription-coupled nucleotide-excision repair;GO:0006357//regulation of transcription by RNA polymerase II;GO:…	GO:0001674//female germ cell nucleus;GO:0005737//cytoplasm;GO:0005634//nucleus;GO:0000785//chromatin;GO:0005654//nucleoplasm	GO:0003677//DNA binding;GO:0031492//nucleosomal DNA binding;GO:0005515//protein binding;GO:0003682//chromatin binding	-
ENSG00000138448	2402.53981797729	3010.38158618367	1794.69804977092	0.596169621156266	-0.746205232681116	1.05953926042324e-16	2.14751172631607e-14	Nodiff	2	186590010	186680901	+	19336	ITGAV	GO:0005887;GO:0019960;GO:0005178;GO:0017134;GO:0031527;GO:0010888;GO:0033627;GO:0035987;GO:1902533;GO:0001618;GO:0015026;GO:0016477;GO:0035579;GO:0035868;GO:0030054;GO:0098609;GO:2000536;GO:2001237;GO:0033690;GO:0008284;GO:0005515;GO:0001846;GO:0032587;GO:0085017;GO:0001570;GO:0034113;GO:0035867;GO:0045785;GO:0050840;GO:0001525;GO:0035866;GO:0038132;GO:0070062;GO:0001968;GO:0031528;GO:0097192;GO:…	K06487	-	M;W	KOG3637;35AQ6;38CFX;3B96W;3CUDX;3JEJZ;47Z5E;48ZES;4M708;4MXZ7	integrin subunit alpha V [Source:HGNC Symbol;Acc:HGNC:6150]	3685	P06756;L7RXH0	GO:2001237//negative regulation of extrinsic apoptotic signaling pathway;GO:0050748//negative regulation of lipoprotein metabolic process;GO:0085017//entry into host cell by a symbiont-containing vacuole;GO:0033690//positive regulation of osteoblast proliferation;GO:0070371//ERK1 and ERK2 cascade;GO:0038027//apolipoprotein A-I-mediated signaling pathway;GO:0071604//transforming growth factor beta…	GO:0016020//membrane;GO:0005887//integral component of plasma membrane;GO:0009986//cell surface;GO:0005829//cytosol;GO:0045335//phagocytic vesicle;GO:0005925//focal adhesion;GO:0032587//ruffle membrane;GO:0070062//extracellular exosome;GO:0034684//integrin alphav-beta5 complex;GO:0031528//microvillus membrane;GO:0031258//lamellipodium membrane;GO:0034686//integrin alphav-beta8 complex;GO:0034683/…	GO:0005178//integrin binding;GO:0017134//fibroblast growth factor binding;GO:0031994//insulin-like growth factor I binding;GO:0015026//coreceptor activity;GO:0046872//metal ion binding;GO:0038132//neuregulin binding;GO:0050431//transforming growth factor beta binding;GO:0001968//fibronectin binding;GO:0001618//virus receptor activity;GO:0002020//protease binding;GO:0005515//protein binding;GO:005…	ko05418(Fluid shear stress and atherosclerosis);ko05414(Dilated cardiomyopathy);ko05412(Arrhythmogenic right ventricular cardiomyopathy);ko05410(Hypertrophic cardiomyopathy);ko05222(Small cell lung cancer);ko05205(Proteoglycans in cancer);ko05200(Pathways in cancer);ko05165(Human papillomavirus infection);ko05163(Human cytomegalovirus infection);ko04919(Thyroid hormone signaling pathway);ko04810(…
ENSG00000065911	2915.96011000874	3531.40111675309	2300.5191032644	0.651446558237368	-0.618281263489679	1.11686520113419e-16	2.23540570007009e-14	Nodiff	2	74186172	74217565	+	11443	MTHFD2	GO:0000287;GO:0005515;GO:0035999;GO:0046655;GO:0016787;GO:0042301;GO:0008152;GO:0003824;GO:0016491;GO:0046653;GO:0004487;GO:0004488;GO:0005615;GO:0005739;GO:0006730;GO:0004477;GO:0005759	K13403	-	H	KOG0089;3591H;38DGG;3B98B;3CT16;3JBUG;483R5;496T5;4MDV4;4MV43	methylenetetrahydrofolate dehydrogenase (NADP+ dependent) 2, methenyltetrahydrofolate cyclohydrolase [Source:HGNC Symbol;Acc:HGNC:7434]	10797	P13995	GO:0046653//tetrahydrofolate metabolic process;GO:0046655//folic acid metabolic process;GO:0006730//one-carbon metabolic process;GO:0008152//metabolic process;GO:0035999//tetrahydrofolate interconversion	GO:0005615//extracellular space;GO:0005739//mitochondrion;GO:0005759//mitochondrial matrix	GO:0016491//oxidoreductase activity;GO:0004477//methenyltetrahydrofolate cyclohydrolase activity;GO:0000287//magnesium ion binding;GO:0004487//methylenetetrahydrofolate dehydrogenase (NAD+) activity;GO:0005515//protein binding;GO:0042301//phosphate ion binding;GO:0016787//hydrolase activity;GO:0003824//catalytic activity;GO:0004488//methylenetetrahydrofolate dehydrogenase (NADP+) activity	ko00670(One carbon pool by folate)
ENSG00000003436	1312.73231520626	969.32416235451	1656.14046805801	1.70855172333186	0.772773923427031	1.77021561294705e-16	3.49934474006275e-14	Nodiff	2	187464230	187565760	-	11714	TFPI	GO:0016020;GO:0030414;GO:0009986;GO:0007599;GO:0043231;GO:0010466;GO:0004866;GO:0071383;GO:0007596;GO:0004867;GO:0031225;GO:0005615;GO:0005901;GO:0005886;GO:0010951;GO:0005576;GO:0030195;GO:0005783	K03909	-	S;O	KOG4295;35CYI;38ES0;3BEEM;3CZR5;3J93Y;4880D;490DC;4MBE4;4MW1G	tissue factor pathway inhibitor [Source:HGNC Symbol;Acc:HGNC:11760]	7035	P10646	GO:0007596//blood coagulation;GO:0030195//negative regulation of blood coagulation;GO:0071383//cellular response to steroid hormone stimulus;GO:0010466//negative regulation of peptidase activity;GO:0007599//hemostasis;GO:0010951//negative regulation of endopeptidase activity	GO:0005615//extracellular space;GO:0016020//membrane;GO:0005576//extracellular region;GO:0005901//caveola;GO:0043231//intracellular membrane-bounded organelle;GO:0009986//cell surface;GO:0031225//anchored component of membrane;GO:0005783//endoplasmic reticulum;GO:0005886//plasma membrane	GO:0004867//serine-type endopeptidase inhibitor activity;GO:0004866//endopeptidase inhibitor activity;GO:0030414//peptidase inhibitor activity	ko04610(Complement and coagulation cascades)
ENSG00000110987	624.159055605687	413.563417268528	834.754693942846	2.01844423149458	1.01324372649754	2.76223367177908e-16	5.39376653079593e-14	Up Regulation	12	122019422	122062044	+	6565	BCL7A	GO:0005515;GO:1902459;GO:0070316;GO:0045892;GO:2000819;GO:0030071;GO:2000045;GO:0003674;GO:0000785;GO:0006338;GO:0140288;GO:0016514;GO:0006357;GO:0008284;GO:0045596;GO:2000781	K25605	-	S	KOG4095;35GA8;39VES;3BHN2;3D2YH;3JDU0;489VV;48UY5;4MFBF;4MVKD	BAF chromatin remodeling complex subunit BCL7A [Source:HGNC Symbol;Acc:HGNC:1004]	605	Q4VC05	GO:0045892//negative regulation of transcription, DNA-templated;GO:0030071//regulation of mitotic metaphase/anaphase transition;GO:0070316//regulation of G0 to G1 transition;GO:0006338//chromatin remodeling;GO:1902459//positive regulation of stem cell population maintenance;GO:2000781//positive regulation of double-strand break repair;GO:2000819//regulation of nucleotide-excision repair;GO:004559…	GO:0016514//SWI/SNF complex;GO:0000785//chromatin;GO:0140288//GBAF complex	GO:0003674//molecular_function;GO:0005515//protein binding	-
ENSG00000163359	44510.7830160793	37476.3923474757	51545.1736846828	1.37540383307879	0.459855271322258	3.0364342140449e-16	5.85775718497434e-14	Nodiff	2	237324003	237414328	-	21516	COL6A3	GO:0005515;GO:0030020;GO:0031012;GO:0005589;GO:0030414;GO:0042383;GO:1903561;GO:0062023;GO:0005581;GO:0007155;GO:0005788;GO:0010466;GO:0070062;GO:0007517;GO:0004867;GO:0005615;GO:0010951;GO:0005576	K06238	-	W;D	KOG3544;35FDS;38DGH;3BA28;3CSNV;3J85D;48QB3;48Y2Q;4M7BX;4MYE2	collagen type VI alpha 3 chain [Source:HGNC Symbol;Acc:HGNC:2213]	1293	P12111;D9ZGF2;Q63HQ4;Q8N4Z1	GO:0007517//muscle organ development;GO:0010466//negative regulation of peptidase activity;GO:0007155//cell adhesion;GO:0010951//negative regulation of endopeptidase activity	GO:0005615//extracellular space;GO:0005581//collagen trimer;GO:0005576//extracellular region;GO:0042383//sarcolemma;GO:0062023//collagen-containing extracellular matrix;GO:0070062//extracellular exosome;GO:0005788//endoplasmic reticulum lumen;GO:0031012//extracellular matrix;GO:1903561//extracellular vesicle;GO:0005589//collagen type VI trimer	GO:0004867//serine-type endopeptidase inhibitor activity;GO:0030020//extracellular matrix structural constituent conferring tensile strength;GO:0005515//protein binding;GO:0030414//peptidase inhibitor activity	ko05165(Human papillomavirus infection);ko04974(Protein digestion and absorption);ko04512(ECM-receptor interaction);ko04510(Focal adhesion);ko04151(PI3K-Akt signaling pathway)
ENSG00000169213	2259.40448842676	2914.86661497013	1603.94236188338	0.550262695948377	-0.861807567772878	3.25510202089108e-16	6.20484447125096e-14	Nodiff	1	51907956	51990700	-	12780	RAB3B	GO:0098693;GO:0009306;GO:0098691;GO:0031489;GO:0006904;GO:0015031;GO:0000166;GO:0005515;GO:0048471;GO:0051586;GO:0098993;GO:0005768;GO:0070062;GO:0005794;GO:0072659;GO:0005525;GO:0003924;GO:0008021;GO:0016020;GO:0019003;GO:0031982;GO:0005737;GO:0019882;GO:0097494;GO:0005829;GO:0017157;GO:0005886	K06108	-	S;U	KOG0093;35J66;38F35;3BAAA;3CREC;3J304;4851V;48X0X;4MMZP;4N4Y6	RAB3B, member RAS oncogene family [Source:HGNC Symbol;Acc:HGNC:9778]	5865	P20337	GO:0072659//protein localization to plasma membrane;GO:0017157//regulation of exocytosis;GO:0098693//regulation of synaptic vesicle cycle;GO:0015031//protein transport;GO:0019882//antigen processing and presentation;GO:0009306//protein secretion;GO:0006904//vesicle docking involved in exocytosis;GO:0097494//regulation of vesicle size;GO:0051586//positive regulation of dopamine uptake involved in …	GO:0070062//extracellular exosome;GO:0016020//membrane;GO:0098691//dopaminergic synapse;GO:0008021//synaptic vesicle;GO:0048471//perinuclear region of cytoplasm;GO:0098993//anchored component of synaptic vesicle membrane;GO:0005768//endosome;GO:0005737//cytoplasm;GO:0005829//cytosol;GO:0005794//Golgi apparatus;GO:0031982//vesicle;GO:0005886//plasma membrane	GO:0003924//GTPase activity;GO:0031489//myosin V binding;GO:0005515//protein binding;GO:0005525//GTP binding;GO:0000166//nucleotide binding;GO:0019003//GDP binding	-
ENSG00000100316	9337.8899030822	10945.7792161799	7730.00058998449	0.706208341801569	-0.501834232435164	3.41114782646205e-16	6.36871081066894e-14	Nodiff	22	39312882	39320389	-	4710	RPL3	GO:0005515;GO:0005730;GO:0008097;GO:0006412;GO:0045202;GO:0000027;GO:0005829;GO:0022625;GO:0022626;GO:0032991;GO:0003735;GO:0070062;GO:0071353;GO:0005840;GO:0002181;GO:0005925;GO:0005737;GO:0005634;GO:0003723	K02925	-	J	KOG0746;35CPG;38CDY;3BANX;3CYPX;3J889;48733;48WII;4M77S;4N2I0	ribosomal protein L3 [Source:HGNC Symbol;Acc:HGNC:10332]	6122	P39023	GO:0071353//cellular response to interleukin-4;GO:0002181//cytoplasmic translation;GO:0006412//translation;GO:0000027//ribosomal large subunit assembly	GO:0070062//extracellular exosome;GO:0022626//cytosolic ribosome;GO:0045202//synapse;GO:0005730//nucleolus;GO:0005840//ribosome;GO:0022625//cytosolic large ribosomal subunit;GO:0032991//protein-containing complex;GO:0005829//cytosol;GO:0005737//cytoplasm;GO:0005634//nucleus;GO:0005925//focal adhesion	GO:0003735//structural constituent of ribosome;GO:0005515//protein binding;GO:0008097//5S rRNA binding;GO:0003723//RNA binding	ko05171(Coronavirus disease - COVID-19);ko03010(Ribosome)
ENSG00000144674	2970.11480184354	3790.72053770141	2149.50906598567	0.567044983824916	-0.818464905810029	3.42061659828584e-16	6.36871081066894e-14	Nodiff	3	37243191	37366879	+	10837	GOLGA4	GO:0005515;GO:0016020;GO:0005737;GO:0031267;GO:0000139;GO:0048193;GO:0005829;GO:0043001;GO:0045773;GO:0051020;GO:0070062;GO:0005802;GO:0016192;GO:0005654;GO:0005794;GO:0005886	K20283	-	S;U	2QTM0;35KUK;39R11;3BBTA;3CZDB;3J68K;480I5;495WX;4MEBP;4MTR8	golgin A4 [Source:HGNC Symbol;Acc:HGNC:4427]	2803	Q13439;Q49A56	GO:0048193//Golgi vesicle transport;GO:0045773//positive regulation of axon extension;GO:0043001//Golgi to plasma membrane protein transport;GO:0016192//vesicle-mediated transport	GO:0070062//extracellular exosome;GO:0016020//membrane;GO:0005802//trans-Golgi network;GO:0000139//Golgi membrane;GO:0005737//cytoplasm;GO:0005829//cytosol;GO:0005794//Golgi apparatus;GO:0005886//plasma membrane;GO:0005654//nucleoplasm	GO:0051020//GTPase binding;GO:0005515//protein binding;GO:0031267//small GTPase binding	-
ENSG00000058091	711.552443081134	485.295278499047	937.80960766322	1.93245153870802	0.950432235240803	3.54030240346321e-16	6.51578414761527e-14	Nodiff	7	90466424	91210590	+	7017	CDK14	GO:0000308;GO:0007049;GO:0006468;GO:0000086;GO:0016310;GO:0004693;GO:0000166;GO:0005515;GO:0060828;GO:0051726;GO:0005524;GO:0051301;GO:0016301;GO:0016020;GO:0004674;GO:0004672;GO:0000083;GO:0030332;GO:0005737;GO:0005654;GO:0000307;GO:0106310;GO:0016055;GO:0016740;GO:0004712;GO:0005829;GO:0005886;GO:0005634	K08821	EC:2.7.11.22	T;G	KOG0594;35C10;38B58;3BDPB;3CU3D;3J289;489PR;4916D;4MFJU;4N2S1	cyclin dependent kinase 14 [Source:HGNC Symbol;Acc:HGNC:8883]	5218	O94921	GO:0051301//cell division;GO:0006468//protein phosphorylation;GO:0007049//cell cycle;GO:0060828//regulation of canonical Wnt signaling pathway;GO:0016310//phosphorylation;GO:0000086//G2/M transition of mitotic cell cycle;GO:0000083//regulation of transcription involved in G1/S transition of mitotic cell cycle;GO:0016055//Wnt signaling pathway;GO:0051726//regulation of cell cycle	GO:0016020//membrane;GO:0000307//cyclin-dependent protein kinase holoenzyme complex;GO:0000308//cytoplasmic cyclin-dependent protein kinase holoenzyme complex;GO:0005737//cytoplasm;GO:0005829//cytosol;GO:0005634//nucleus;GO:0005886//plasma membrane;GO:0005654//nucleoplasm	GO:0004693//cyclin-dependent protein serine/threonine kinase activity;GO:0004672//protein kinase activity;GO:0106310//protein serine kinase activity;GO:0004674//protein serine/threonine kinase activity;GO:0030332//cyclin binding;GO:0005515//protein binding;GO:0005524//ATP binding;GO:0016740//transferase activity;GO:0000166//nucleotide binding;GO:0004712//protein serine/threonine/tyrosine kinase a…	ko05202(Transcriptional misregulation in cancer)
ENSG00000138757	2518.22773338242	1879.71712224702	3156.73834451782	1.6793688301058	0.747919115878415	3.77288106913089e-16	6.86492859987771e-14	Nodiff	4	75641849	75724589	-	13799	G3BP2	GO:0005515;GO:0045087;GO:0002376;GO:0007253;GO:0034063;GO:0030159;GO:0005829;GO:0003729;GO:0051260;GO:0010494;GO:0007265;GO:0043229;GO:1990904;GO:0003676;GO:0051028;GO:0005737;GO:0003723;GO:0062029	K24983	-	A;O;T	KOG0116;35HPK;390RG;3B9P4;3CZ8D;3JCMA;485FV;496DR;4MAVW;4N5JU	G3BP stress granule assembly factor 2 [Source:HGNC Symbol;Acc:HGNC:30291]	9908	Q9UN86;A0A024RDE5	GO:0002376//immune system process;GO:0007253//cytoplasmic sequestering of NF-kappaB;GO:0045087//innate immune response;GO:0007265//Ras protein signal transduction;GO:0062029//positive regulation of stress granule assembly;GO:0051028//mRNA transport;GO:0051260//protein homooligomerization;GO:0034063//stress granule assembly	GO:0043229//intracellular organelle;GO:0010494//cytoplasmic stress granule;GO:1990904//ribonucleoprotein complex;GO:0005737//cytoplasm;GO:0005829//cytosol	GO:0030159//signaling receptor complex adaptor activity;GO:0003729//mRNA binding;GO:0003723//RNA binding;GO:0005515//protein binding;GO:0003676//nucleic acid binding	-
ENSG00000142949	10123.2474354339	11851.4828594796	8395.01201138817	0.708351192076635	-0.497463286206428	4.19692215076686e-16	7.55068735708753e-14	Nodiff	1	43525187	43623666	+	10712	PTPRF	GO:0006470;GO:0005887;GO:0008201;GO:0016477;GO:0016791;GO:0043005;GO:0005515;GO:0031102;GO:0070062;GO:0004725;GO:0007185;GO:0044877;GO:0016020;GO:0035335;GO:1900121;GO:0016311;GO:0099560;GO:0007155;GO:0043025;GO:0016021;GO:0004721;GO:0010975;GO:0035373;GO:0016787;GO:0005001;GO:0050839;GO:0016043;GO:0005886;GO:0048679	K05695	EC:3.1.3.48	T	KOG4228;35HT1;38C1K;3BA83;3CXCZ;3J64X;480P3;48W4U;4M7ND;4MXGS	protein tyrosine phosphatase receptor type F [Source:HGNC Symbol;Acc:HGNC:9670]	5792	P10586;G1UI20	GO:0016043//cellular component organization;GO:0035335//peptidyl-tyrosine dephosphorylation;GO:1900121//negative regulation of receptor binding;GO:0031102//neuron projection regeneration;GO:0016311//dephosphorylation;GO:0048679//regulation of axon regeneration;GO:0099560//synaptic membrane adhesion;GO:0006470//protein dephosphorylation;GO:0016477//cell migration;GO:0010975//regulation of neuron p…	GO:0070062//extracellular exosome;GO:0016020//membrane;GO:0043025//neuronal cell body;GO:0005887//integral component of plasma membrane;GO:0016021//integral component of membrane;GO:0043005//neuron projection;GO:0005886//plasma membrane	GO:0004721//phosphoprotein phosphatase activity;GO:0044877//protein-containing complex binding;GO:0035373//chondroitin sulfate proteoglycan binding;GO:0005001//transmembrane receptor protein tyrosine phosphatase activity;GO:0005515//protein binding;GO:0016791//phosphatase activity;GO:0016787//hydrolase activity;GO:0050839//cell adhesion molecule binding;GO:0004725//protein tyrosine phosphatase ac…	ko04931(Insulin resistance);ko04910(Insulin signaling pathway);ko04520(Adherens junction);ko04514(Cell adhesion molecules)
ENSG00000103187	4932.84206310586	5856.74709986539	4008.93702634632	0.684498913473395	-0.546879843437481	4.49403981277952e-16	7.99539616469173e-14	Nodiff	16	84565596	84618078	-	6761	COTL1	GO:0005515;GO:0030864;GO:0005576;GO:0005884;GO:0019899;GO:0005829;GO:0051015;GO:0005856;GO:0070062;GO:0003779;GO:0030833;GO:0034774;GO:0008150;GO:0050832;GO:1904813;GO:0005737;GO:0005634;GO:0005886	-	-	Z	KOG3655;35DEI;3A0P2;3BPNG;3D6PD;3JFUH;48CQM;495DN;4M5MZ;4N6YQ	coactosin like F-actin binding protein 1 [Source:HGNC Symbol;Acc:HGNC:18304]	23406	Q14019;A0A384MTY2	GO:0008150//biological_process;GO:0050832//defense response to fungus;GO:0030833//regulation of actin filament polymerization	GO:1904813//ficolin-1-rich granule lumen;GO:0070062//extracellular exosome;GO:0034774//secretory granule lumen;GO:0005576//extracellular region;GO:0030864//cortical actin cytoskeleton;GO:0005884//actin filament;GO:0005829//cytosol;GO:0005737//cytoplasm;GO:0005634//nucleus;GO:0005886//plasma membrane;GO:0005856//cytoskeleton	GO:0003779//actin binding;GO:0019899//enzyme binding;GO:0005515//protein binding;GO:0051015//actin filament binding	-
ENSG00000136868	2456.92775703555	2985.33151162071	1928.52400245039	0.645999948395484	-0.630394045215193	5.17355155866403e-16	9.10317665465147e-14	Nodiff	9	113221544	113264492	+	5145	SLC31A1	GO:0016020;GO:0005887;GO:0014704;GO:0006811;GO:0005375;GO:0016021;GO:0051649;GO:0042802;GO:0006878;GO:0055037;GO:0015677;GO:0035434;GO:0005770;GO:0005886;GO:0006825	K14686	-	P;L	KOG3386;35HQK;39XIY;3BHI6;3CUT3;3JB81;48C55;4941Y;4M6BP;4N2RY	solute carrier family 31 member 1 [Source:HGNC Symbol;Acc:HGNC:11016]	1317	O15431;A0A024R824	GO:0006825//copper ion transport;GO:0051649//establishment of localization in cell;GO:0006878//cellular copper ion homeostasis;GO:0006811//ion transport;GO:0035434//copper ion transmembrane transport;GO:0015677//copper ion import	GO:0016020//membrane;GO:0055037//recycling endosome;GO:0005887//integral component of plasma membrane;GO:0016021//integral component of membrane;GO:0014704//intercalated disc;GO:0005770//late endosome;GO:0005886//plasma membrane	GO:0042802//identical protein binding;GO:0005375//copper ion transmembrane transporter activity	ko04978(Mineral absorption);ko01524(Platinum drug resistance)
ENSG00000221968	1771.73727753472	2189.48266475192	1353.99189031753	0.618407221082497	-0.693370929313018	5.9234429928601e-16	1.03093662175735e-13	Nodiff	11	61873519	61892051	-	6294	FADS3	GO:0016020;GO:0005515;GO:0006631;GO:0005789;GO:0016021;GO:0006636;GO:0006665;GO:0044249;GO:0008610;GO:0016491;GO:0006633;GO:0003674;GO:0006629;GO:0016717;GO:0005783	K10225	EC:1.14.19.-	I	KOG4232;359E0;38B7V;3BK89;3D54E;3JE98;48B74;4964I;4MADE;4MSSE	fatty acid desaturase 3 [Source:HGNC Symbol;Acc:HGNC:3576]	3995	Q9Y5Q0;A0A024R564	GO:0006633//fatty acid biosynthetic process;GO:0006665//sphingolipid metabolic process;GO:0044249//cellular biosynthetic process;GO:0006636//unsaturated fatty acid biosynthetic process;GO:0008610//lipid biosynthetic process;GO:0006629//lipid metabolic process;GO:0006631//fatty acid metabolic process	GO:0016020//membrane;GO:0005789//endoplasmic reticulum membrane;GO:0016021//integral component of membrane;GO:0005783//endoplasmic reticulum	GO:0016491//oxidoreductase activity;GO:0003674//molecular_function;GO:0005515//protein binding;GO:0016717//oxidoreductase activity, acting on paired donors, with oxidation of a pair of donors resulting in the reduction of molecular oxygen to two molecules of water	-
ENSG00000150938	9380.34047684606	10977.8480793948	7782.8328742973	0.708957968630073	-0.496227996684108	8.93841077240202e-16	1.53894444395378e-13	Nodiff	2	36355778	36551135	+	7270	CRIM1	GO:0005515;GO:0016020;GO:0043086;GO:0048009;GO:0005010;GO:0030165;GO:0016021;GO:0005520;GO:0007399;GO:0030514;GO:0045668;GO:0004867;GO:0004857;GO:0005886;GO:0010951;GO:0005576;GO:0001558	K24518	-	S;W;V	KOG1216;35EAN;38PJC;3BE10;3CSCI;3J388;485BB;491UU;4MEBI;4N469	cysteine rich transmembrane BMP regulator 1 [Source:HGNC Symbol;Acc:HGNC:2359]	51232	Q9NZV1	GO:0001558//regulation of cell growth;GO:0043086//negative regulation of catalytic activity;GO:0007399//nervous system development;GO:0045668//negative regulation of osteoblast differentiation;GO:0048009//insulin-like growth factor receptor signaling pathway;GO:0030514//negative regulation of BMP signaling pathway;GO:0010951//negative regulation of endopeptidase activity	GO:0016020//membrane;GO:0005576//extracellular region;GO:0016021//integral component of membrane;GO:0005886//plasma membrane	GO:0004867//serine-type endopeptidase inhibitor activity;GO:0005520//insulin-like growth factor binding;GO:0004857//enzyme inhibitor activity;GO:0005515//protein binding;GO:0030165//PDZ domain binding;GO:0005010//insulin-like growth factor-activated receptor activity	-
ENSG00000013297	832.588611256873	1081.6194131172	583.557809396542	0.539522314706557	-0.890245463903041	9.36460518319257e-16	1.5951708318434e-13	Nodiff	3	170418868	170454733	+	4321	CLDN11	GO:0005515;GO:0005923;GO:0016020;GO:0030424;GO:0045178;GO:0070160;GO:0005198;GO:0005883;GO:0070830;GO:0016338;GO:0007155;GO:0016021;GO:0005811;GO:0042802;GO:0030054;GO:0120192;GO:0008366;GO:0007283;GO:0005886	K06087	-	S;U	2QSDJ;35E42;39ZMK;3BIAY;3D45P;3J1S2;4834X;48ZYC;4M63H;4MYZT	claudin 11 [Source:HGNC Symbol;Acc:HGNC:8514]	5010	O75508	GO:0007283//spermatogenesis;GO:0070830//bicellular tight junction assembly;GO:0016338//calcium-independent cell-cell adhesion via plasma membrane cell-adhesion molecules;GO:0120192//tight junction assembly;GO:0008366//axon ensheathment;GO:0007155//cell adhesion	GO:0016020//membrane;GO:0016021//integral component of membrane;GO:0030424//axon;GO:0045178//basal part of cell;GO:0030054//cell junction;GO:0005923//bicellular tight junction;GO:0005883//neurofilament;GO:0005811//lipid droplet;GO:0005886//plasma membrane;GO:0070160//tight junction	GO:0042802//identical protein binding;GO:0005198//structural molecule activity;GO:0005515//protein binding	ko05160(Hepatitis C);ko05130(Pathogenic Escherichia coli infection);ko04670(Leukocyte transendothelial migration);ko04530(Tight junction);ko04514(Cell adhesion molecules)
ENSG00000163661	2274.31032635327	2889.80970117084	1658.8109515357	0.574020825960826	-0.800825014841171	1.07917711762474e-15	1.81892463235867e-13	Nodiff	3	157436850	157443633	+	1884	PTX3	GO:0045087;GO:0031012;GO:0050766;GO:0042802;GO:0005615;GO:0001849;GO:0005515;GO:0044793;GO:0046597;GO:0001878;GO:0045429;GO:0046790;GO:1904724;GO:0044869;GO:0001872;GO:0008228;GO:0044871;GO:0001550;GO:1903019;GO:0006954;GO:1903016;GO:0035580;GO:0005576;GO:0030198	K25724	-	S	2QUBX;35CEC;390WU;3BFSD;3CXWI;3JC3N;485TM;490SU;4MCN1;4MUKQ	pentraxin 3 [Source:HGNC Symbol;Acc:HGNC:9692]	5806	P26022	GO:0050766//positive regulation of phagocytosis;GO:0001550//ovarian cumulus expansion;GO:0045087//innate immune response;GO:0008228//opsonization;GO:0045429//positive regulation of nitric oxide biosynthetic process;GO:0030198//extracellular matrix organization;GO:0044793//negative regulation by host of viral process;GO:1903016//negative regulation of exo-alpha-sialidase activity;GO:1903019//negat…	GO:0005615//extracellular space;GO:0005576//extracellular region;GO:0031012//extracellular matrix;GO:1904724//tertiary granule lumen;GO:0035580//specific granule lumen	GO:0001872//(1->3)-beta-D-glucan binding;GO:0042802//identical protein binding;GO:0005515//protein binding;GO:0001849//complement component C1q complex binding;GO:0046790//virion binding	-
ENSG00000173210	2317.53509486346	1816.86207510892	2818.20811461799	1.55114037175829	0.633329250188299	1.37982679047337e-15	2.2972833671884e-13	Nodiff	5	149141483	149260542	+	7225	ABLIM3	GO:0005515;GO:0030036;GO:0015629;GO:0007010;GO:0030032;GO:0046872;GO:0006366;GO:0045944;GO:0098978;GO:0045202;GO:0110165;GO:0051015;GO:0030027;GO:0060271;GO:0001725;GO:0003779;GO:1903955;GO:0005737;GO:0006351	K07520	-	S;Z;T;K	KOG1044;35HWG;38END;3BDZB;3CVC4;3J52X;485QM;48V7A;4M852;4MSFQ	actin binding LIM protein family member 3 [Source:HGNC Symbol;Acc:HGNC:29132]	22885	O94929	GO:0006351//transcription, DNA-templated;GO:0007010//cytoskeleton organization;GO:0006366//transcription by RNA polymerase II;GO:0060271//cilium assembly;GO:1903955//positive regulation of protein targeting to mitochondrion;GO:0045944//positive regulation of transcription by RNA polymerase II;GO:0030032//lamellipodium assembly;GO:0030036//actin cytoskeleton organization	GO:0098978//glutamatergic synapse;GO:0015629//actin cytoskeleton;GO:0045202//synapse;GO:0110165//cellular anatomical entity;GO:0001725//stress fiber;GO:0005737//cytoplasm;GO:0030027//lamellipodium	GO:0003779//actin binding;GO:0005515//protein binding;GO:0051015//actin filament binding;GO:0046872//metal ion binding	ko04360(Axon guidance)
ENSG00000102870	1289.08045775709	960.543999202029	1617.61691631214	1.6840633200103	0.751946384097568	1.39168427814935e-15	2.2972833671884e-13	Nodiff	16	30778456	30787205	-	6083	ZNF629	GO:0005515;GO:0046872;GO:0045944;GO:0003677;GO:0006357;GO:0001228;GO:0005634;GO:0000978	-	-	K	35AIY;38GD9;3BM52;3D25Y;3JCKC;48BIY;493ZV;4M825;4MXX2	zinc finger protein 629 [Source:HGNC Symbol;Acc:HGNC:29008]	23361	Q9UEG4	GO:0006357//regulation of transcription by RNA polymerase II;GO:0045944//positive regulation of transcription by RNA polymerase II	GO:0005634//nucleus	GO:0046872//metal ion binding;GO:0003677//DNA binding;GO:0005515//protein binding;GO:0001228//DNA-binding transcription activator activity, RNA polymerase II-specific;GO:0000978//RNA polymerase II cis-regulatory region sequence-specific DNA binding	-
ENSG00000153904	4069.05674098735	5006.36185481676	3131.75162715795	0.625554388192056	-0.676792771385462	1.85766012898755e-15	3.03518918217843e-13	Nodiff	1	85318481	85578363	-	4587	DDAH1	GO:0016403;GO:0007263;GO:0046872;GO:1900038;GO:0000052;GO:0050999;GO:0006525;GO:0006527;GO:0016787;GO:0005829;GO:0045766;GO:0003824;GO:0070062;GO:0003073;GO:0008285;GO:0016597;GO:0043116;GO:0045429	K01482	EC:3.5.3.18	T;E	2QWPA;35ETN;397GW;3BFNA;3CV93;3J2BN;47ZPR;48WA9;4MGG4;4MSKA	dimethylarginine dimethylaminohydrolase 1 [Source:HGNC Symbol;Acc:HGNC:2715]	23576	O94760;B2R644	GO:0008285//negative regulation of cell population proliferation;GO:0050999//regulation of nitric-oxide synthase activity;GO:0006527//arginine catabolic process;GO:0045429//positive regulation of nitric oxide biosynthetic process;GO:0043116//negative regulation of vascular permeability;GO:0000052//citrulline metabolic process;GO:0003073//regulation of systemic arterial blood pressure;GO:1900038//…	GO:0005829//cytosol;GO:0070062//extracellular exosome	GO:0016403//dimethylargininase activity;GO:0046872//metal ion binding;GO:0016597//amino acid binding;GO:0016787//hydrolase activity;GO:0003824//catalytic activity	-
ENSG00000204628	9607.65467463417	11211.2767999227	8004.03254934568	0.713926940899442	-0.486151650037741	2.56714804610496e-15	4.15203782972047e-13	Nodiff	5	181236897	181248096	-	5740	RACK1	GO:0045879;GO:0051898;GO:0044297;GO:0007049;GO:1990630;GO:0043005;GO:0048511;GO:0010629;GO:0050765;GO:0006417;GO:0051302;GO:0042169;GO:1903208;GO:0005515;GO:0016567;GO:0030178;GO:0048471;GO:0030292;GO:0001934;GO:0030425;GO:0040008;GO:0051726;GO:0045296;GO:GO:0005730;GO:0007369;GO:0070062;GO:0042995;GO:0002181;GO:0006915;GO:0033137;GO:0005102;GO:0019903;GO:0030496;GO:1900102;GO:0003723;GO:0031334;…	K14753	-	S;T	KOG0279;35EKA;38BFC;3BE2C;3CUEX;3J3CQ;485MP;48XIE;4MC1Y;4MTA6	receptor for activated C kinase 1 [Source:HGNC Symbol;Acc:HGNC:4399]	10399	P63244;E9KL35	GO:0032880//regulation of protein localization;GO:0001934//positive regulation of protein phosphorylation;GO:0042998//positive regulation of Golgi to plasma membrane protein transport;GO:1903208//negative regulation of hydrogen peroxide-induced neuron death;GO:0030308//negative regulation of cell growth;GO:0043547//positive regulation of GTPase activity;GO:0030335//positive regulation of cell mig…	GO:0016020//membrane;GO:0030425//dendrite;GO:0030496//midbody;GO:0005829//cytosol;GO:0042995//cell projection;GO:0070062//extracellular exosome;GO:0043025//neuronal cell body;GO:0005840//ribosome;GO:0005886//plasma membrane;GO:0005654//nucleoplasm;GO:0022627//cytosolic small ribosomal subunit;GO:0044297//cell body;GO:0043005//neuron projection;GO:0005737//cytoplasm;GO:0001891//phagocytic cup;GO:0…	GO:0019899//enzyme binding;GO:0035591//signaling adaptor activity;GO:0030292//protein tyrosine kinase inhibitor activity;GO:0060090//molecular adaptor activity;GO:0042803//protein homodimerization activity;GO:0051434//BH3 domain binding;GO:0008200//ion channel inhibitor activity;GO:0030332//cyclin binding;GO:0005515//protein binding;GO:0019903//protein phosphatase binding;GO:0005080//protein kina…	ko05162(Measles)
ENSG00000247315	583.07676329621	382.469286068308	783.684240524111	2.04901221894232	1.03492858764586	2.59458624442114e-15	4.15445149456712e-13	Up Regulation	20	297570	300321	+	2752	ZCCHC3	GO:0005515;GO:0045087;GO:0002376;GO:0008270;GO:0046872;GO:1900246;GO:0071360;GO:0009597;GO:0032481;GO:0002218;GO:0003676;GO:0003690;GO:0051607;GO:0005737;GO:0003723;GO:0003677	-	-	O;U	KOG4400;35DFT;39ZAJ;3BHMI;3CSDI;3JEUT;47ZCF;499BY;4MBP9;4MV9I	zinc finger CCHC-type containing 3 [Source:HGNC Symbol;Acc:HGNC:16230]	85364	Q9NUD5	GO:0002376//immune system process;GO:0045087//innate immune response;GO:0009597//detection of virus;GO:1900246//positive regulation of RIG-I signaling pathway;GO:0002218//activation of innate immune response;GO:0051607//defense response to virus;GO:0032481//positive regulation of type I interferon production;GO:0071360//cellular response to exogenous dsRNA	GO:0005737//cytoplasm	GO:0003690//double-stranded DNA binding;GO:0003677//DNA binding;GO:0003723//RNA binding;GO:0005515//protein binding;GO:0046872//metal ion binding;GO:0003676//nucleic acid binding;GO:0008270//zinc ion binding	-
ENSG00000167110	2245.25345400991	1764.27660726125	2726.23030075858	1.545239725754	0.627830672645973	3.35355550286286e-15	5.31654759523169e-13	Nodiff	9	128255829	128276026	-	11040	GOLGA2	GO:0008017;GO:0090306;GO:0005874;GO:0061676;GO:0007049;GO:0042802;GO:0005801;GO:0032580;GO:0072686;GO:0005856;GO:0033116;GO:GO:0005786;GO:0051225;GO:0015031;GO:0090166;GO:0007030;GO:0005515;GO:0051301;GO:0060050;GO:0045296;GO:0007020;GO:0006888;GO:0051289;GO:0005794;GO:0090161;GO:0016020;GO:0006486;GO:0000139;GO:0000922;GO:0007098;GO:0090307;GO:GO:0006617;GO:0005737;GO:0000137;GO:0008356;GO:00199…	K20358	-	S;G	KOG4725;35EPP;39TQQ;3BBPB;3CV08;3J8AB;48CCC;48WZ9;4M8WN;4MSS5	golgin A2 [Source:HGNC Symbol;Acc:HGNC:4425]	2801	Q08379	GO:0006486//protein glycosylation;GO:0051225//spindle assembly;GO:0051301//cell division;GO:0007020//microtubule nucleation;GO:0090306//meiotic spindle assembly;GO:0010507//negative regulation of autophagy;GO:0060050//positive regulation of protein glycosylation;GO:0007049//cell cycle;GO:0007030//Golgi organization;GO:0090166//Golgi disassembly;GO:0032091//negative regulation of protein binding;G…	GO:0030134//COPII-coated ER to Golgi transport vesicle;GO:0016020//membrane;GO:0033116//endoplasmic reticulum-Golgi intermediate compartment membrane;GO:0072686//mitotic spindle;GO:0005874//microtubule;GO:0000137//Golgi cis cisterna;GO:0000139//Golgi membrane;GO:0005801//cis-Golgi network;GO:0000922//spindle pole;GO:0032580//Golgi cisterna membrane;GO:0005737//cytoplasm;GO:0005794//Golgi apparatu…	GO:0008017//microtubule binding;GO:0042802//identical protein binding;GO:0061676//importin-alpha family protein binding;GO:0005515//protein binding;GO:0019905//syntaxin binding;GO:0019901//protein kinase binding;GO:0045296//cadherin binding	-
ENSG00000067082	3449.84975856916	2782.99350267492	4116.7060144634	1.47923666027483	0.564852884952974	4.11022843739828e-15	6.4212670266598e-13	Nodiff	10	3775996	3785281	-	6139	KLF6	GO:0005515;GO:0046872;GO:0005730;GO:0000981;GO:0030183;GO:0045944;GO:1990837;GO:0001650;GO:0043231;GO:0005829;GO:0045893;GO:0000785;GO:0003677;GO:0006357;GO:0005654;GO:0001228;GO:0005634;GO:0000978	K09207	-	S;K	35BVD;39F45;3BC0U;3D15Q;3JE6N;4883K;48ZHP;4MMDR;4N4V4	Kruppel like factor 6 [Source:HGNC Symbol;Acc:HGNC:2235]	1316	Q99612	GO:0045893//positive regulation of transcription, DNA-templated;GO:0030183//B cell differentiation;GO:0006357//regulation of transcription by RNA polymerase II;GO:0045944//positive regulation of transcription by RNA polymerase II	GO:0001650//fibrillar center;GO:0005730//nucleolus;GO:0043231//intracellular membrane-bounded organelle;GO:0005829//cytosol;GO:0005634//nucleus;GO:0000785//chromatin;GO:0005654//nucleoplasm	GO:0003677//DNA binding;GO:0046872//metal ion binding;GO:1990837//sequence-specific double-stranded DNA binding;GO:0005515//protein binding;GO:0001228//DNA-binding transcription activator activity, RNA polymerase II-specific;GO:0000978//RNA polymerase II cis-regulatory region sequence-specific DNA binding;GO:0000981//DNA-binding transcription factor activity, RNA polymerase II-specific	-
ENSG00000169715	761.960851413856	532.67389594882	991.247806878893	1.86089052686399	0.895993186511567	4.13059270388433e-15	6.4212670266598e-13	Nodiff	16	56625475	56627112	+	1052	MT1E	GO:0005515;GO:0008270;GO:0046872;GO:0006882;GO:0071294;GO:0071248;GO:0010273;GO:0071280;GO:0005737;GO:0045926;GO:0005634;GO:0071276	K14739	-	S;P	KOG4738;35R4M;3A96Y;3BUCN;3DBD8;3JI5M;48GQ6;49DDG;4MNPA	metallothionein 1E [Source:HGNC Symbol;Acc:HGNC:7397]	4493	P04732	GO:0071294//cellular response to zinc ion;GO:0071276//cellular response to cadmium ion;GO:0010273//detoxification of copper ion;GO:0045926//negative regulation of growth;GO:0071248//cellular response to metal ion;GO:0071280//cellular response to copper ion;GO:0006882//cellular zinc ion homeostasis	GO:0005737//cytoplasm;GO:0005634//nucleus	GO:0046872//metal ion binding;GO:0005515//protein binding;GO:0008270//zinc ion binding	ko04978(Mineral absorption)
ENSG00000092969	2827.82412686967	3496.42629545761	2159.22195828173	0.617551115287885	-0.695369540019457	5.44015227638662e-15	8.37574213937525e-13	Nodiff	1	218345336	218444619	+	6050	TGFB2	GO:0032147;GO:0007507;GO:0062023;GO:0048103;GO:0006468;GO:0003407;GO:0009611;GO:0005160;GO:0050680;GO:0003215;GO:0001666;GO:0060389;GO:0051891;GO:0010634;GO:0001837;GO:0009792;GO:0008219;GO:0043025;GO:0009790;GO:0030308;GO:0032874;GO:0042476;GO:0003184;GO:1904888;GO:1902256;GO:0030326;GO:0042803;GO:0005576;GO:0010936;GO:0008347;GO:0016477;GO:1905006;GO:0010629;GO:0003289;GO:0048839;GO:0008284;GO:…	K13376	-	M;T	KOG3900;35NV4;38BXM;3BDHF;3CUHZ;3J1TY;487TT;48VUH;4M5TQ;4MTG7	transforming growth factor beta 2 [Source:HGNC Symbol;Acc:HGNC:11768]	7042	P61812;Q59EG9	GO:0060413//atrial septum morphogenesis;GO:0042476//odontogenesis;GO:0032874//positive regulation of stress-activated MAPK cascade;GO:0016525//negative regulation of angiogenesis;GO:0014068//positive regulation of phosphatidylinositol 3-kinase signaling;GO:0003222//ventricular trabecula myocardium morphogenesis;GO:0008219//cell death;GO:0010718//positive regulation of epithelial to mesenchymal tr…	GO:0005615//extracellular space;GO:0062023//collagen-containing extracellular matrix;GO:0005576//extracellular region;GO:0043025//neuronal cell body;GO:0030424//axon;GO:0031093//platelet alpha granule lumen	GO:0005125//cytokine activity;GO:0034714//type III transforming growth factor beta receptor binding;GO:0005160//transforming growth factor beta receptor binding;GO:0042803//protein homodimerization activity;GO:0001540//amyloid-beta binding;GO:0005114//type II transforming growth factor beta receptor binding;GO:0005515//protein binding;GO:0008083//growth factor activity;GO:0005102//signaling recep…	ko05415(Diabetic cardiomyopathy);ko05414(Dilated cardiomyopathy);ko05410(Hypertrophic cardiomyopathy);ko05323(Rheumatoid arthritis);ko05321(Inflammatory bowel disease);ko05226(Gastric cancer);ko05225(Hepatocellular carcinoma);ko05220(Chronic myeloid leukemia);ko05212(Pancreatic cancer);ko05211(Renal cell carcinoma);ko05210(Colorectal cancer);ko05206(MicroRNAs in cancer);ko05205(Proteoglycans in c…
ENSG00000173120	2060.4335603309	1614.79740790473	2506.06971275707	1.55194063384632	0.634073371382247	5.76274917903691e-15	8.78791808140372e-13	Nodiff	11	67119263	67258082	+	10381	KDM2A	GO:0008270;GO:0008168;GO:0048511;GO:0006303;GO:0016491;GO:0005515;GO:0006325;GO:0070544;GO:0051213;GO:0140680;GO:0003712;GO:0032922;GO:0032259;GO:0045322;GO:0032452;GO:0006482;GO:0006357;GO:0005654;GO:0046872;GO:0051864;GO:0070076;GO:0010944;GO:0003677;GO:0042752;GO:0005634	K10276	EC:1.14.11.27	O;B	KOG1633;KOG1947;35EX6;38CF1;3BBS4;3CRNF;3JA1V;4834P;492DI;4MCD5;4N0PY	lysine demethylase 2A [Source:HGNC Symbol;Acc:HGNC:13606]	22992	Q9Y2K7;I3VM53	GO:0006325//chromatin organization;GO:0032922//circadian regulation of gene expression;GO:0042752//regulation of circadian rhythm;GO:0006482//protein demethylation;GO:0070544//histone H3-K36 demethylation;GO:0006357//regulation of transcription by RNA polymerase II;GO:0032259//methylation;GO:0010944//negative regulation of transcription by competitive promoter binding;GO:0006303//double-strand br…	GO:0005634//nucleus;GO:0005654//nucleoplasm	GO:0051213//dioxygenase activity;GO:0016491//oxidoreductase activity;GO:0008168//methyltransferase activity;GO:0003677//DNA binding;GO:0046872//metal ion binding;GO:0140680//histone H3-di/monomethyl-lysine-36 demethylase activity;GO:0051864//histone H3-methyl-lysine-36 demethylase activity;GO:0005515//protein binding;GO:0032452//histone demethylase activity;GO:0003712//transcription coregulator a…	-
ENSG00000120937	78.2907561095422	136.43833807906	20.1431741400245	0.147635733648063	-2.75988614234099	7.00229127400597e-15	1.05774233848475e-12	Down Regulation	1	11857464	11858945	-	708	NPPB	GO:0043114;GO:0007168;GO:0097746;GO:0005615;GO:0005179;GO:0005515;GO:0007589;GO:0051427;GO:0016525;GO:0003085;GO:0008217;GO:0005102;GO:0003161;GO:0006182;GO:0006457;GO:0007166;GO:0019934;GO:0042311;GO:0007218;GO:0030308;GO:0005737;GO:0005576;GO:0035810;GO:0008613;GO:0032991;GO:0035815;GO:0005634	K12335	-	O;M;T	2SD0X;35QW9;3A337;3BQJU;3D9W6;3JHPY;48FSQ;49CE6;4MK86;4N6KE	natriuretic peptide B [Source:HGNC Symbol;Acc:HGNC:7940]	4879	P16860	GO:0003085//negative regulation of systemic arterial blood pressure;GO:0030308//negative regulation of cell growth;GO:0035810//positive regulation of urine volume;GO:0043114//regulation of vascular permeability;GO:0003161//cardiac conduction system development;GO:0035815//positive regulation of renal sodium excretion;GO:0007166//cell surface receptor signaling pathway;GO:0007218//neuropeptide sig…	GO:0005615//extracellular space;GO:0005576//extracellular region;GO:0032991//protein-containing complex;GO:0005737//cytoplasm;GO:0005634//nucleus	GO:0005515//protein binding;GO:0008613//diuretic hormone activity;GO:0005102//signaling receptor binding;GO:0051427//hormone receptor binding;GO:0005179//hormone activity	ko04714(Thermogenesis);ko04270(Vascular smooth muscle contraction);ko04022(cGMP-PKG signaling pathway)
ENSG00000100342	825.080951253619	586.867741316189	1063.29416119105	1.81181224717917	0.857433460848953	1.02918475104776e-14	1.54012207792307e-12	Nodiff	22	36253071	36267530	+	3458	APOL1	GO:0005515;GO:0045087;GO:0051838;GO:0006869;GO:0034361;GO:0005788;GO:0042157;GO:0072562;GO:1902476;GO:0031224;GO:0006629;GO:0008289;GO:0008203;GO:0005615;GO:0034364;GO:0005576;GO:0008202;GO:0005254	K23585	-	S;U	2RZGU;35GRW;39R1G;3BNMH;3D1J2;3J5PF;485BQ;4912S;4MPBV;4N8KB	apolipoprotein L1 [Source:HGNC Symbol;Acc:HGNC:618]	8542	O14791	GO:0006869//lipid transport;GO:0008202//steroid metabolic process;GO:0045087//innate immune response;GO:1902476//chloride transmembrane transport;GO:0051838//cytolysis by host of symbiont cells;GO:0008203//cholesterol metabolic process;GO:0006629//lipid metabolic process;GO:0042157//lipoprotein metabolic process	GO:0072562//blood microparticle;GO:0005615//extracellular space;GO:0005576//extracellular region;GO:0031224//intrinsic component of membrane;GO:0034361//very-low-density lipoprotein particle;GO:0005788//endoplasmic reticulum lumen;GO:0034364//high-density lipoprotein particle	GO:0008289//lipid binding;GO:0005515//protein binding;GO:0005254//chloride channel activity	ko05143(African trypanosomiasis)
ENSG00000162733	5663.32715022503	6644.43941373852	4682.21488671153	0.704681703776281	-0.504956338193551	1.42253818456681e-14	2.089916416505e-12	Nodiff	1	162631373	162787405	+	11099	DDR2	GO:1900087;GO:0005887;GO:0010763;GO:0090303;GO:0043066;GO:0031214;GO:0006468;GO:0038063;GO:0010715;GO:0016324;GO:0016310;GO:1901299;GO:0008284;GO:0032967;GO:0035988;GO:0000166;GO:1904707;GO:0005515;GO:0018108;GO:0033673;GO:0005524;GO:0003416;GO:0004714;GO:0030199;GO:0016301;GO:0071560;GO:1904754;GO:0007169;GO:0016020;GO:0071456;GO:0033674;GO:2000491;GO:0007155;GO:0034103;GO:0016021;GO:0001503;GO:…	K05125	EC:2.7.10.1	T;K;L	KOG1094;35DP7;38E80;3BB69;3CYAH;3J4A7;47Z0J;491IG;4MAV7;4N3PX	discoidin domain receptor tyrosine kinase 2 [Source:HGNC Symbol;Acc:HGNC:2731]	4921	Q16832;A0A024R906	GO:1904385//cellular response to angiotensin;GO:1904899//positive regulation of hepatic stellate cell proliferation;GO:0038063//collagen-activated tyrosine kinase receptor signaling pathway;GO:0051091//positive regulation of DNA-binding transcription factor activity;GO:0030500//regulation of bone mineralization;GO:0048146//positive regulation of fibroblast proliferation;GO:0045669//positive regul…	GO:0016020//membrane;GO:0005886//plasma membrane;GO:0015629//actin cytoskeleton;GO:0005887//integral component of plasma membrane;GO:0043235//receptor complex;GO:0016021//integral component of membrane;GO:0016324//apical plasma membrane;GO:0005925//focal adhesion	GO:0004672//protein kinase activity;GO:0004714//transmembrane receptor protein tyrosine kinase activity;GO:0038062//protein tyrosine kinase collagen receptor activity;GO:0005515//protein binding;GO:0005524//ATP binding;GO:0004713//protein tyrosine kinase activity;GO:0005518//collagen binding;GO:0016740//transferase activity;GO:0000166//nucleotide binding;GO:0004712//protein serine/threonine/tyros…	-
ENSG00000156463	1800.27209530717	2200.84080801155	1399.70338260279	0.635985745769327	-0.652933663872003	1.42268854233728e-14	2.089916416505e-12	Nodiff	5	145936578	146081791	+	7209	SH3RF2	GO:0051865;GO:0061630;GO:0043066;GO:0019902;GO:0046330;GO:0005515;GO:0016567;GO:0046329;GO:0004864;GO:0046328;GO:0005654;GO:0030335;GO:0031397;GO:0043086;GO:0046872;GO:0008157;GO:0016740;GO:0009966;GO:0032436;GO:0005634	K12171	EC:2.3.2.27	O	KOG2177;35CBG;39T1X;3BETV;3CS1R;3JAJ2;489ND;495BA;4MDT1;4MXD3	SH3 domain containing ring finger 2 [Source:HGNC Symbol;Acc:HGNC:26299]	153769	Q8TEC5;Q08AM8	GO:0030335//positive regulation of cell migration;GO:0032436//positive regulation of proteasomal ubiquitin-dependent protein catabolic process;GO:0043086//negative regulation of catalytic activity;GO:0046329//negative regulation of JNK cascade;GO:0009966//regulation of signal transduction;GO:0031397//negative regulation of protein ubiquitination;GO:0046328//regulation of JNK cascade;GO:0051865//p…	GO:0005634//nucleus;GO:0005654//nucleoplasm	GO:0019902//phosphatase binding;GO:0008157//protein phosphatase 1 binding;GO:0005515//protein binding;GO:0016740//transferase activity;GO:0046872//metal ion binding;GO:0061630//ubiquitin protein ligase activity;GO:0004864//protein phosphatase inhibitor activity	-
ENSG00000089737	3382.8295912882	2742.24796648378	4023.41121609261	1.46719452991393	0.553060165310083	1.4695439596293e-14	2.13912162559858e-12	Nodiff	14	94048287	94081202	-	8597	DDX24	GO:0005515;GO:0016020;GO:0005730;GO:0005524;GO:0003724;GO:0016787;GO:0016070;GO:0016887;GO:0004386;GO:0003676;GO:0000166;GO:0003723	K14805	EC:3.6.4.13	A;L	KOG0347;359AA;38CPC;3BAA8;3D0ZM;3J544;486XD;48VAI;4MB7T;4MTMB	DEAD-box helicase 24 [Source:HGNC Symbol;Acc:HGNC:13266]	57062	Q9GZR7	GO:0016070//RNA metabolic process	GO:0005730//nucleolus;GO:0016020//membrane	GO:0004386//helicase activity;GO:0003723//RNA binding;GO:0005515//protein binding;GO:0003724//RNA helicase activity;GO:0005524//ATP binding;GO:0016787//hydrolase activity;GO:0000166//nucleotide binding;GO:0016887//ATP hydrolysis activity;GO:0003676//nucleic acid binding	-
ENSG00000108679	19053.7445500279	16132.0324720403	21975.4566280155	1.36222491903007	0.445964928591776	1.77733953762249e-14	2.56385231319021e-12	Nodiff	17	78971238	78979947	-	3422	LGALS3BP	GO:0005515;GO:0016020;GO:0007165;GO:0006968;GO:0062023;GO:0007155;GO:0031089;GO:0072562;GO:0070062;GO:0005044;GO:0006897;GO:0005615;GO:0005576	K17300	-	S;W	2QU48;35MPS;392MY;3BGCT;3D2GR;3J9G2;488VI;4975G;4M9GW;4MTRZ	galectin 3 binding protein [Source:HGNC Symbol;Acc:HGNC:6564]	3959	Q08380;A0A0S2Z3Y1	GO:0006897//endocytosis;GO:0007165//signal transduction;GO:0006968//cellular defense response;GO:0007155//cell adhesion	GO:0072562//blood microparticle;GO:0005615//extracellular space;GO:0016020//membrane;GO:0005576//extracellular region;GO:0062023//collagen-containing extracellular matrix;GO:0070062//extracellular exosome;GO:0031089//platelet dense granule lumen	GO:0005515//protein binding;GO:0005044//scavenger receptor activity	-
ENSG00000132688	879.937779318379	558.315844814963	1201.5597138218	2.15211465871977	1.10575494274576	1.84899532121748e-14	2.64340295386913e-12	Up Regulation	1	156668763	156677407	-	5568	NES	GO:0030844;GO:0000086;GO:0005515;GO:0048858;GO:0007420;GO:0031730;GO:0005882;GO:0003674;GO:0007399;GO:0072089;GO:2000179;GO:0051402;GO:0005737;GO:0031076;GO:0007417;GO:0043086;GO:0045111;GO:0032091;GO:0043524;GO:0019215	K07609	-	S;Z	2RYFK;35IZ4;38H97;3BKTN;3CTCT;3JC7N;48A8D;4974P;4M7WJ;4N2PY	nestin [Source:HGNC Symbol;Acc:HGNC:7756]	10763	P48681;Q9H6U9	GO:0048858//cell projection morphogenesis;GO:0031076//embryonic camera-type eye development;GO:2000179//positive regulation of neural precursor cell proliferation;GO:0043086//negative regulation of catalytic activity;GO:0007399//nervous system development;GO:0032091//negative regulation of protein binding;GO:0051402//neuron apoptotic process;GO:0030844//positive regulation of intermediate filamen…	GO:0005737//cytoplasm;GO:0005882//intermediate filament;GO:0045111//intermediate filament cytoskeleton	GO:0003674//molecular_function;GO:0005515//protein binding;GO:0019215//intermediate filament binding;GO:0031730//CCR5 chemokine receptor binding	-
ENSG00000137154	6461.11055421492	7548.86436730098	5373.35674112885	0.711809946460867	-0.490436002430914	2.14452294942531e-14	3.03877004125647e-12	Nodiff	9	19375715	19380236	-	2696	RPS6	GO:0036464;GO:0031929;GO:0002309;GO:0044297;GO:0043066;GO:0006364;GO:0003735;GO:0008284;GO:0042274;GO:0033077;GO:0005783;GO:0005515;GO:0048471;GO:0030425;GO:0000082;GO:0022626;GO:0048821;GO:0007369;GO:0001890;GO:0002181;GO:0042593;GO:0003723;GO:0000278;GO:0016020;GO:0015935;GO:0006412;GO:0110165;GO:0022605;GO:1990904;GO:0005737;GO:0005654;GO:0005730;GO:0006924;GO:0005829;GO:0043065;GO:0019901;GO:…	K02991	-	J	KOG1646;35JHG;38HEM;3BD3X;3CUHH;3J7XU;47ZXA;48XNW;4MGH1;4MU13	ribosomal protein S6 [Source:HGNC Symbol;Acc:HGNC:10429]	6194	P62753;A2A3R6	GO:0007369//gastrulation;GO:0002309//T cell proliferation involved in immune response;GO:0000082//G1/S transition of mitotic cell cycle;GO:0000278//mitotic cell cycle;GO:0042593//glucose homeostasis;GO:0042274//ribosomal small subunit biogenesis;GO:0043065//positive regulation of apoptotic process;GO:0002181//cytoplasmic translation;GO:0022605//mammalian oogenesis stage;GO:0043066//negative regul…	GO:0016020//membrane;GO:0015935//small ribosomal subunit;GO:0022626//cytosolic ribosome;GO:0005730//nucleolus;GO:0005840//ribosome;GO:0005844//polysome;GO:0022627//cytosolic small ribosomal subunit;GO:0048471//perinuclear region of cytoplasm;GO:1990904//ribonucleoprotein complex;GO:0030425//dendrite;GO:0110165//cellular anatomical entity;GO:0005829//cytosol;GO:0044297//cell body;GO:0005737//cytop…	GO:0003735//structural constituent of ribosome;GO:0005515//protein binding;GO:0003723//RNA binding;GO:0019901//protein kinase binding	ko05205(Proteoglycans in cancer);ko05171(Coronavirus disease - COVID-19);ko04910(Insulin signaling pathway);ko04714(Thermogenesis);ko04371(Apelin signaling pathway);ko04151(PI3K-Akt signaling pathway);ko04150(mTOR signaling pathway);ko04066(HIF-1 signaling pathway);ko03010(Ribosome);ko01521(EGFR tyrosine kinase inhibitor resistance)
ENSG00000107164	1643.56124521036	2014.37153187744	1272.75095854327	0.631835258988712	-0.662379647278969	2.28605255127222e-14	3.21090117990972e-12	Nodiff	9	130578965	130638352	+	6728	FUBP3	GO:0005515;GO:0010468;GO:0016020;GO:0006351;GO:0005737;GO:0045944;GO:0010628;GO:0003729;GO:0045893;GO:0003676;GO:0003677;GO:0003697;GO:0005634;GO:0003723	K13210	-	A;S;K	KOG1676;35FUT;38H75;3BHJ2;3CTFY;3J89A;47Z9V;48XAT;4M7UZ;4MVZD	far upstream element binding protein 3 [Source:HGNC Symbol;Acc:HGNC:4005]	8939	Q96I24;A0A024R8A7	GO:0006351//transcription, DNA-templated;GO:0010468//regulation of gene expression;GO:0045893//positive regulation of transcription, DNA-templated;GO:0045944//positive regulation of transcription by RNA polymerase II;GO:0010628//positive regulation of gene expression	GO:0005737//cytoplasm;GO:0005634//nucleus;GO:0016020//membrane	GO:0003677//DNA binding;GO:0003729//mRNA binding;GO:0003723//RNA binding;GO:0005515//protein binding;GO:0003676//nucleic acid binding;GO:0003697//single-stranded DNA binding	-
ENSG00000141753	1513.83457461656	1166.09876318721	1861.5703860459	1.59640885044574	0.674830182244701	2.90222843259883e-14	4.04091144893673e-12	Nodiff	17	40443450	40457725	+	2205	IGFBP4	GO:0043568;GO:0005788;GO:0005615;GO:0005515;GO:0040008;GO:0005520;GO:0005102;GO:0019838;GO:0043410;GO:0031994;GO:0010906;GO:0031995;GO:0000165;GO:0001558;GO:0007165;GO:0044342;GO:0006954;GO:0090090;GO:0043567;GO:0005576	K23576	-	S;O;T	2QTC8;35F5S;38EUE;3BBAT;3D1RG;3JB87;489WS;494YG;4MAWD;4MT8N	insulin like growth factor binding protein 4 [Source:HGNC Symbol;Acc:HGNC:5473]	3487	P22692;A0A024R1U8	GO:0001558//regulation of cell growth;GO:0043410//positive regulation of MAPK cascade;GO:0043568//positive regulation of insulin-like growth factor receptor signaling pathway;GO:0043567//regulation of insulin-like growth factor receptor signaling pathway;GO:0044342//type B pancreatic cell proliferation;GO:0090090//negative regulation of canonical Wnt signaling pathway;GO:0000165//MAPK cascade;GO:…	GO:0005615//extracellular space;GO:0005576//extracellular region;GO:0005788//endoplasmic reticulum lumen	GO:0031994//insulin-like growth factor I binding;GO:0005520//insulin-like growth factor binding;GO:0019838//growth factor binding;GO:0005515//protein binding;GO:0005102//signaling receptor binding;GO:0031995//insulin-like growth factor II binding	-
ENSG00000132561	408.219751133619	560.476931611518	255.962570655719	0.456687075273124	-1.1307221343877	2.94421847991801e-14	4.06403675003855e-12	Down Regulation	8	97868840	98036724	+	6941	MATN2	GO:0005515;GO:0005201;GO:0031012;GO:0005576;GO:0062023;GO:0110165;GO:0005509;GO:0008150;GO:0030198	K19467	-	O;T	KOG1217;35IMZ;38BUP;3BA2W;3CUNH;3J1PJ;4832D;48VDS;4M6MH;4N3RJ	matrilin 2 [Source:HGNC Symbol;Acc:HGNC:6908]	4147	O00339;Q8N2G3;A0A140VKH7	GO:0008150//biological_process;GO:0030198//extracellular matrix organization	GO:0062023//collagen-containing extracellular matrix;GO:0005576//extracellular region;GO:0031012//extracellular matrix;GO:0110165//cellular anatomical entity	GO:0005515//protein binding;GO:0005201//extracellular matrix structural constituent;GO:0005509//calcium ion binding	-
ENSG00000204160	621.042502287169	388.412132274746	853.672872299592	2.19785326297619	1.13609506970696	3.48885891450293e-14	4.77466743068554e-12	Up Regulation	1	26826688	26857604	+	5460	ZDHHC18	GO:0016020;GO:0018230;GO:0016746;GO:0008104;GO:0019706;GO:0000139;GO:0016740;GO:0016021;GO:0016409;GO:0018345;GO:0006612;GO:0005794;GO:0005783	K16675	EC:2.3.1.225	S;Z	KOG1311;35JG5;38F6X;3BGQ0;3CS2V;3JB0E;482G8;490PR;4ME3G;4N5BT	zinc finger DHHC-type palmitoyltransferase 18 [Source:HGNC Symbol;Acc:HGNC:20712]	84243	Q9NUE0	GO:0018345//protein palmitoylation;GO:0006612//protein targeting to membrane;GO:0008104//protein localization;GO:0018230//peptidyl-L-cysteine S-palmitoylation	GO:0016020//membrane;GO:0000139//Golgi membrane;GO:0016021//integral component of membrane;GO:0005783//endoplasmic reticulum;GO:0005794//Golgi apparatus	GO:0019706//protein-cysteine S-palmitoyltransferase activity;GO:0016409//palmitoyltransferase activity;GO:0016746//acyltransferase activity;GO:0016740//transferase activity	-
ENSG00000177169	2034.45778015838	1608.16603645518	2460.74952386157	1.53015886922081	0.613681448955987	3.67043454317115e-14	4.98059304281835e-12	Nodiff	12	131894622	131923150	+	7620	ULK1	GO:0097629;GO:0061709;GO:0005776;GO:0031267;GO:0048675;GO:0010508;GO:0018105;GO:0000045;GO:0005741;GO:0031333;GO:0006468;GO:0031669;GO:0042594;GO:0042802;GO:0016310;GO:1903059;GO:0006914;GO:0000166;GO:0005515;GO:0031102;GO:0005524;GO:0051020;GO:0055037;GO:1990316;GO:0016236;GO:0008285;GO:0016301;GO:0044805;GO:0044877;GO:0030424;GO:0097635;GO:0031175;GO:0000422;GO:0018107;GO:0004674;GO:0004672;GO:…	K21357	EC:2.7.11.1	T	KOG0595;35AQQ;38DJF;3BG3W;3CXCA;3J2Q0;485ZE;495I8;4MC3H;4MUB3	unc-51 like autophagy activating kinase 1 [Source:HGNC Symbol;Acc:HGNC:12558]	8408	O75385	GO:0031669//cellular response to nutrient levels;GO:0048675//axon extension;GO:0031102//neuron projection regeneration;GO:0061709//reticulophagy;GO:0006914//autophagy;GO:0016310//phosphorylation;GO:0048671//negative regulation of collateral sprouting;GO:0007409//axonogenesis;GO:0006468//protein phosphorylation;GO:1903059//regulation of protein lipidation;GO:0000045//autophagosome assembly;GO:0008…	GO:0005789//endoplasmic reticulum membrane;GO:0097629//extrinsic component of omegasome membrane;GO:0055037//recycling endosome;GO:0097635//extrinsic component of autophagosome membrane;GO:0005741//mitochondrial outer membrane;GO:0097632//extrinsic component of phagophore assembly site membrane;GO:1990316//Atg1/ULK1 kinase complex;GO:0005776//autophagosome;GO:0030424//axon;GO:0005737//cytoplasm;G…	GO:0051020//GTPase binding;GO:0004672//protein kinase activity;GO:0044877//protein-containing complex binding;GO:0031267//small GTPase binding;GO:0106310//protein serine kinase activity;GO:0004674//protein serine/threonine kinase activity;GO:0042802//identical protein binding;GO:0005515//protein binding;GO:0005524//ATP binding;GO:0016740//transferase activity;GO:0000166//nucleotide binding;GO:000…	ko05022(Pathways of neurodegeneration - multiple diseases);ko05017(Spinocerebellar ataxia);ko05016(Huntington disease);ko05014(Amyotrophic lateral sclerosis);ko05010(Alzheimer disease);ko04211(Longevity regulating pathway);ko04152(AMPK signaling pathway);ko04150(mTOR signaling pathway);ko04140(Autophagy - animal);ko04137(Mitophagy - animal)
ENSG00000183775	329.72269647245	462.894674859558	196.550718085342	0.424612182339267	-1.2357823313965	4.23552727239379e-14	5.6990977046697e-12	Down Regulation	5	144170873	144485686	+	14253	KCTD16	GO:0005515;GO:0016020;GO:0045211;GO:0045202;GO:0051260;GO:0030054;GO:0008277;GO:0042995;GO:0042734;GO:0043235;GO:0005886	K21918	-	S;P	KOG2723;35B8I;39W88;3BJQK;3CZKF;3J2FM;488TW;491TN;4M6X3;4N5EY	potassium channel tetramerization domain containing 16 [Source:HGNC Symbol;Acc:HGNC:29244]	57528	Q68DU8;A8K8W2	GO:0008277//regulation of G protein-coupled receptor signaling pathway;GO:0051260//protein homooligomerization	GO:0016020//membrane;GO:0045202//synapse;GO:0042995//cell projection;GO:0042734//presynaptic membrane;GO:0043235//receptor complex;GO:0045211//postsynaptic membrane;GO:0030054//cell junction;GO:0005886//plasma membrane	GO:0005515//protein binding	-
ENSG00000119392	859.100236381733	621.622960735464	1096.577512028	1.76405567569544	0.818896094785545	4.81286309271873e-14	6.42196365338436e-12	Nodiff	9	128504655	128543874	+	10755	GLE1	GO:0042802;GO:0031369;GO:0006446;GO:0005615;GO:0015031;GO:0005813;GO:0005515;GO:0005814;GO:0036064;GO:0000822;GO:0006449;GO:0016020;GO:0044614;GO:0005737;GO:0006913;GO:0005730;GO:0031965;GO:0005829;GO:0005543;GO:0005643;GO:0005635;GO:0016973;GO:0051028;GO:0006406;GO:0005634	K18723	-	A;Z;U	KOG2412;35HMH;38GC0;3BHBN;3CWFU;3J2ME;483C5;491FJ;4MEES;4MTTE	GLE1 RNA export mediator [Source:HGNC Symbol;Acc:HGNC:4315]	2733	Q53GS7	GO:0006913//nucleocytoplasmic transport;GO:0006449//regulation of translational termination;GO:0006406//mRNA export from nucleus;GO:0015031//protein transport;GO:0016973//poly(A)+ mRNA export from nucleus;GO:0006446//regulation of translational initiation;GO:0051028//mRNA transport	GO:0005615//extracellular space;GO:0016020//membrane;GO:0044614//nuclear pore cytoplasmic filaments;GO:0005813//centrosome;GO:0005730//nucleolus;GO:0005635//nuclear envelope;GO:0005643//nuclear pore;GO:0036064//ciliary basal body;GO:0031965//nuclear membrane;GO:0005814//centriole;GO:0005829//cytosol;GO:0005737//cytoplasm;GO:0005634//nucleus	GO:0042802//identical protein binding;GO:0005515//protein binding;GO:0031369//translation initiation factor binding;GO:0000822//inositol hexakisphosphate binding;GO:0005543//phospholipid binding	ko05014(Amyotrophic lateral sclerosis);ko03015(mRNA surveillance pathway);ko03013(Nucleocytoplasmic transport)
ENSG00000125148	4200.20656940914	2974.81888013954	5425.59425867875	1.82384019911298	0.866979329257692	6.99592114192007e-14	9.25774291937389e-12	Nodiff	16	56608584	56609497	+	914	MT2A	GO:0005515;GO:0036018;GO:0008270;GO:0046872;GO:0006882;GO:0071294;GO:0036016;GO:0071248;GO:0005829;GO:0006878;GO:0010273;GO:0071280;GO:0005737;GO:0045926;GO:0005634;GO:0071276	K14739	-	S;P	KOG4738;35R4M;3A96Y;3BUCN;3DBD8;3JI5M;48GQ6;49DDG;4MNNE;4N7NR	metallothionein 2A [Source:HGNC Symbol;Acc:HGNC:7406]	4502	P02795	GO:0071294//cellular response to zinc ion;GO:0036016//cellular response to interleukin-3;GO:0071276//cellular response to cadmium ion;GO:0010273//detoxification of copper ion;GO:0036018//cellular response to erythropoietin;GO:0006878//cellular copper ion homeostasis;GO:0045926//negative regulation of growth;GO:0071248//cellular response to metal ion;GO:0071280//cellular response to copper ion;GO:…	GO:0005737//cytoplasm;GO:0005634//nucleus;GO:0005829//cytosol	GO:0046872//metal ion binding;GO:0005515//protein binding;GO:0008270//zinc ion binding	ko04978(Mineral absorption)
ENSG00000117899	618.080638029358	411.401760535612	824.759515523103	2.00475446300797	1.00342555005039	7.8909177441096e-14	1.03565061408757e-11	Up Regulation	15	80946289	80989828	-	7455	MESD	GO:0005515;GO:0006457;GO:0034394;GO:0050750;GO:0016055;GO:0001503;GO:0042802;GO:0003674;GO:1904395;GO:0007498;GO:0006909;GO:0005886;GO:0005783	K25366	-	S;O	KOG4357;35IJ9;38FUM;3BKBY;3D306;3J3UE;4888V;495GX;4MI81;4N3M6	mesoderm development LRP chaperone [Source:HGNC Symbol;Acc:HGNC:13520]	23184	Q14696	GO:0006457//protein folding;GO:0034394//protein localization to cell surface;GO:0001503//ossification;GO:0006909//phagocytosis;GO:1904395//positive regulation of skeletal muscle acetylcholine-gated channel clustering;GO:0016055//Wnt signaling pathway;GO:0007498//mesoderm development	GO:0005783//endoplasmic reticulum;GO:0005886//plasma membrane	GO:0003674//molecular_function;GO:0050750//low-density lipoprotein particle receptor binding;GO:0042802//identical protein binding;GO:0005515//protein binding	-
ENSG00000133706	4432.65801126158	5209.67834182546	3655.63768069771	0.701701226225184	-0.511071211359368	8.76604469220605e-14	1.14115372041954e-11	Nodiff	5	146110566	146182696	-	20639	LARS1	GO:0005096;GO:0017101;GO:0002161;GO:0106074;GO:0005764;GO:0004812;GO:0071233;GO:0000166;GO:0005783;GO:0005515;GO:0005524;GO:1904263;GO:0006425;GO:0004823;GO:0016874;GO:0032008;GO:0006418;GO:0006412;GO:0043547;GO:0012505;GO:0008361;GO:0005737;GO:1990253;GO:0016604;GO:0006429;GO:0005829;GO:0034198;GO:0071230;GO:0004819	K01869	EC:6.1.1.4	J	KOG0437;35FXM;38D6H;3BGMU;3CSXI;3JDJD;48A8C;48YKW;4M6H4;4MZFB	leucyl-tRNA synthetase 1 [Source:HGNC Symbol;Acc:HGNC:6512]	51520	Q9P2J5	GO:0006429//leucyl-tRNA aminoacylation;GO:0034198//cellular response to amino acid starvation;GO:0071233//cellular response to leucine;GO:0032008//positive regulation of TOR signaling;GO:0006418//tRNA aminoacylation for protein translation;GO:0006425//glutaminyl-tRNA aminoacylation;GO:0106074//aminoacyl-tRNA metabolism involved in translational fidelity;GO:1990253//cellular response to leucine st…	GO:0005764//lysosome;GO:0012505//endomembrane system;GO:0017101//aminoacyl-tRNA synthetase multienzyme complex;GO:0016604//nuclear body;GO:0005737//cytoplasm;GO:0005829//cytosol;GO:0005783//endoplasmic reticulum	GO:0004812//aminoacyl-tRNA ligase activity;GO:0005096//GTPase activator activity;GO:0004819//glutamine-tRNA ligase activity;GO:0016874//ligase activity;GO:0005515//protein binding;GO:0002161//aminoacyl-tRNA editing activity;GO:0005524//ATP binding;GO:0000166//nucleotide binding;GO:0004823//leucine-tRNA ligase activity	ko00970(Aminoacyl-tRNA biosynthesis)
ENSG00000167658	24942.674151185	28597.433501612	21287.9148007579	0.744399486043317	-0.425851035571725	8.88454091161103e-14	1.14725216997351e-11	Nodiff	19	3976056	3985463	-	4021	EEF2	GO:0006414;GO:0000166;GO:0005886;GO:0005515;GO:0002244;GO:0005634;GO:0045296;GO:0070062;GO:0016235;GO:0003723;GO:0003924;GO:0016020;GO:0006412;GO:0045202;GO:0003746;GO:0045727;GO:1990904;GO:1904813;GO:0034774;GO:0005737;GO:0043022;GO:0005829;GO:0019901;GO:0005844;GO:0005525;GO:0005576	K03234	-	J	KOG0469;35NK4;38CUM;3BAEX;3CUB5;3JCFE;48038;48ZMF;4M987;4N4CM	eukaryotic translation elongation factor 2 [Source:HGNC Symbol;Acc:HGNC:3214]	1938	P13639;A0A384N6H1	GO:0006414//translational elongation;GO:0006412//translation;GO:0002244//hematopoietic progenitor cell differentiation;GO:0045727//positive regulation of translation	GO:1904813//ficolin-1-rich granule lumen;GO:0070062//extracellular exosome;GO:0016020//membrane;GO:0005576//extracellular region;GO:0034774//secretory granule lumen;GO:0045202//synapse;GO:0016235//aggresome;GO:0005844//polysome;GO:1990904//ribonucleoprotein complex;GO:0005829//cytosol;GO:0005737//cytoplasm;GO:0005634//nucleus;GO:0005886//plasma membrane	GO:0003924//GTPase activity;GO:0003746//translation elongation factor activity;GO:0005515//protein binding;GO:0003723//RNA binding;GO:0005525//GTP binding;GO:0043022//ribosome binding;GO:0000166//nucleotide binding;GO:0019901//protein kinase binding;GO:0045296//cadherin binding	ko04921(Oxytocin signaling pathway);ko04152(AMPK signaling pathway)
ENSG00000198959	1626.14092791382	1266.88604982131	1985.39580600634	1.56714631618714	0.648139882926714	1.26618148544174e-13	1.62192783559145e-11	Nodiff	20	38127385	38166578	-	7948	TGM2	GO:0031012;GO:0120294;GO:0003810;GO:0060348;GO:0062023;GO:1904015;GO:0007200;GO:0060662;GO:0000785;GO:0018149;GO:2000425;GO:0050568;GO:0000166;GO:0008233;GO:0005783;GO:0005515;GO:0120296;GO:0048471;GO:0120295;GO:0005634;GO:0045785;GO:0051561;GO:0060445;GO:0070062;GO:1903351;GO:0006508;GO:0016020;GO:0005525;GO:0016746;GO:0005694;GO:0032471;GO:0120299;GO:0043547;GO:0031226;GO:0050769;GO:0042981;GO:…	K05625	EC:2.3.2.13	S;O	2QUSX;35H9X;38VIU;3BCYD;3CU1N;3JDHY;48664;48W64;4M9TZ;4MXMY	transglutaminase 2 [Source:HGNC Symbol;Acc:HGNC:11778]	7052	P21980;V9HWG3	GO:1904015//cellular response to serotonin;GO:2000425//regulation of apoptotic cell clearance;GO:0032471//negative regulation of endoplasmic reticulum calcium ion concentration;GO:0018277//protein deamination;GO:0050769//positive regulation of neurogenesis;GO:0043547//positive regulation of GTPase activity;GO:0043065//positive regulation of apoptotic process;GO:0051057//positive regulation of sma…	GO:0062023//collagen-containing extracellular matrix;GO:0016020//membrane;GO:0005576//extracellular region;GO:0005694//chromosome;GO:0005783//endoplasmic reticulum;GO:0070062//extracellular exosome;GO:0031012//extracellular matrix;GO:0031226//intrinsic component of plasma membrane;GO:0005925//focal adhesion;GO:0048471//perinuclear region of cytoplasm;GO:0005739//mitochondrion;GO:0005829//cytosol;…	GO:0120295//histone serotonyltransferase activity;GO:0120294//peptide serotonyltransferase activity;GO:0120296//peptide dopaminyltransferase activity;GO:0008233//peptidase activity;GO:0005509//calcium ion binding;GO:0005515//protein binding;GO:0005525//GTP binding;GO:0016746//acyltransferase activity;GO:0120297//histone dopaminyltransferase activity;GO:0016740//transferase activity;GO:0016787//hy…	ko05016(Huntington disease)
ENSG00000163430	18851.7660357329	21658.5348799853	16044.9971914804	0.740816370100252	-0.43281211615758	1.28585377289459e-13	1.6340548104435e-11	Nodiff	3	120392293	120450993	-	8467	FSTL1	GO:0005515;GO:0030510;GO:0045446;GO:0043542;GO:0008201;GO:0043066;GO:0030154;GO:0005788;GO:0061484;GO:0070062;GO:0005509;GO:0005615;GO:0005576	K23912	-	S;W	2QQAG;35ESV;38R29;3BC5K;3CW0Z;3JCVH;483JR;48VF8;4MISX;4N503	follistatin like 1 [Source:HGNC Symbol;Acc:HGNC:3972]	11167	Q12841	GO:0045446//endothelial cell differentiation;GO:0030510//regulation of BMP signaling pathway;GO:0043542//endothelial cell migration;GO:0061484//hematopoietic stem cell homeostasis;GO:0043066//negative regulation of apoptotic process;GO:0030154//cell differentiation	GO:0005615//extracellular space;GO:0070062//extracellular exosome;GO:0005576//extracellular region;GO:0005788//endoplasmic reticulum lumen	GO:0008201//heparin binding;GO:0005515//protein binding;GO:0005509//calcium ion binding	-
ENSG00000111371	6136.77673178358	7147.12288723175	5126.43057633541	0.717271922873148	-0.479407936338142	1.39133598679785e-13	1.75417888351237e-11	Nodiff	12	46183063	46270017	-	10015	SLC38A1	GO:0005887;GO:0098591;GO:0015807;GO:0007565;GO:0015179;GO:0005515;GO:0001504;GO:0005283;GO:0016323;GO:0150104;GO:0006865;GO:0070062;GO:1902475;GO:0006811;GO:0016020;GO:0030424;GO:0015293;GO:0043025;GO:0016021;GO:0015186;GO:0006814;GO:0005295;GO:0003333;GO:0015175;GO:0015804;GO:0006868;GO:0015171;GO:0005886	K14990	-	P;E	KOG1305;35NTX;39Q1X;3BGBD;3D3J8;3JEW2;4859Q;48ZFC;4M76Y;4MSW1	solute carrier family 38 member 1 [Source:HGNC Symbol;Acc:HGNC:13447]	81539	Q9H2H9;A0A024R124	GO:0006865//amino acid transport;GO:0006814//sodium ion transport;GO:0003333//amino acid transmembrane transport;GO:1902475//L-alpha-amino acid transmembrane transport;GO:0015807//L-amino acid transport;GO:0001504//neurotransmitter uptake;GO:0006868//glutamine transport;GO:0015804//neutral amino acid transport;GO:0006811//ion transport;GO:0007565//female pregnancy;GO:0150104//transport across blo…	GO:0070062//extracellular exosome;GO:0016020//membrane;GO:0043025//neuronal cell body;GO:0098591//external side of apical plasma membrane;GO:0005887//integral component of plasma membrane;GO:0016021//integral component of membrane;GO:0030424//axon;GO:0005886//plasma membrane;GO:0016323//basolateral plasma membrane	GO:0005283//amino acid:sodium symporter activity;GO:0015179//L-amino acid transmembrane transporter activity;GO:0015293//symporter activity;GO:0005295//neutral amino acid:sodium symporter activity;GO:0015171//amino acid transmembrane transporter activity;GO:0005515//protein binding;GO:0015175//neutral amino acid transmembrane transporter activity;GO:0015186//L-glutamine transmembrane transporter …	ko04727(GABAergic synapse);ko04724(Glutamatergic synapse)
ENSG00000205413	2794.57512032198	2212.5326286082	3376.61761203575	1.52613234642322	0.609880078325286	1.47609171620282e-13	1.84649848123747e-11	Nodiff	7	93099513	93118023	-	6855	SAMD9	GO:0005515;GO:0034058;GO:0043231;GO:0005829;GO:0005737	K23949	-	S	2QPY6;35GVP;38G78;3BE33;3CX4D;3J57T;487NP;490VU;4MBQ6;4MSHZ	sterile alpha motif domain containing 9 [Source:HGNC Symbol;Acc:HGNC:1348]	54809	Q5K651	GO:0034058//endosomal vesicle fusion	GO:0005737//cytoplasm;GO:0005829//cytosol;GO:0043231//intracellular membrane-bounded organelle	GO:0005515//protein binding	-
ENSG00000168028	7808.23883786925	9049.01099589387	6567.46667984463	0.725766239296727	-0.46242314682186	1.57802948268359e-13	1.95871380439764e-11	Nodiff	3	39406716	39426255	+	7689	RPSA	GO:0001618;GO:0003735;GO:0000028;GO:0005515;GO:0022626;GO:0070062;GO:0002181;GO:0003723;GO:0016020;GO:0015935;GO:0006412;GO:0007155;GO:0110165;GO:0005055;GO:0005737;GO:0005654;GO:0046718;GO:0043022;GO:0005829;GO:0043236;GO:0005840;GO:0005886;GO:0022627;GO:0005634	K02998	-	J	KOG0830;35HQS;38E10;3BAV4;3CSAI;3J28J;489EH;490SZ;4MFDP;4MUFB	ribosomal protein SA [Source:HGNC Symbol;Acc:HGNC:6502]	3921	P08865;A0A024R2L6	GO:0046718//viral entry into host cell;GO:0002181//cytoplasmic translation;GO:0000028//ribosomal small subunit assembly;GO:0006412//translation;GO:0007155//cell adhesion	GO:0070062//extracellular exosome;GO:0016020//membrane;GO:0015935//small ribosomal subunit;GO:0022626//cytosolic ribosome;GO:0005840//ribosome;GO:0022627//cytosolic small ribosomal subunit;GO:0110165//cellular anatomical entity;GO:0005829//cytosol;GO:0005737//cytoplasm;GO:0005634//nucleus;GO:0005886//plasma membrane;GO:0005654//nucleoplasm	GO:0003735//structural constituent of ribosome;GO:0001618//virus receptor activity;GO:0005055//laminin receptor activity;GO:0043236//laminin binding;GO:0005515//protein binding;GO:0043022//ribosome binding;GO:0003723//RNA binding	ko05171(Coronavirus disease - COVID-19);ko03010(Ribosome)
ENSG00000174282	2430.43599590315	1950.41448580379	2910.45750600251	1.49222512813889	0.577465207676331	1.65913658517326e-13	2.03606661668976e-11	Nodiff	17	7459366	7484263	-	6132	ZBTB4	GO:0000977;GO:0000122;GO:0001227;GO:0005515;GO:0045892;GO:0043565;GO:0000978;GO:0005694;GO:0010428;GO:0000981;GO:0008327;GO:0005654;GO:0046872;GO:0016604;GO:0005829;GO:0042803;GO:0019901;GO:0006355;GO:0003677;GO:0006974;GO:0005634	K10491	-	S;K	35HRX;38RWD;3BHCM;3CSIR;3JE2G;481P0;491W4;4M8UW;4N6E5	zinc finger and BTB domain containing 4 [Source:HGNC Symbol;Acc:HGNC:23847]	57659	Q9P1Z0	GO:0006355//regulation of transcription, DNA-templated;GO:0000122//negative regulation of transcription by RNA polymerase II;GO:0006974//cellular response to DNA damage stimulus;GO:0045892//negative regulation of transcription, DNA-templated	GO:0005694//chromosome;GO:0016604//nuclear body;GO:0005829//cytosol;GO:0005634//nucleus;GO:0005654//nucleoplasm	GO:0001227//DNA-binding transcription repressor activity, RNA polymerase II-specific;GO:0000977//RNA polymerase II transcription regulatory region sequence-specific DNA binding;GO:0003677//DNA binding;GO:0046872//metal ion binding;GO:0042803//protein homodimerization activity;GO:0005515//protein binding;GO:0010428//methyl-CpNpG binding;GO:0043565//sequence-specific DNA binding;GO:0000978//RNA pol…	-
ENSG00000167778	886.065755146401	649.22984483649	1122.90166545631	1.72959033597588	0.790430367200794	1.66578020725929e-13	2.03606661668976e-11	Nodiff	12	53064316	53079404	-	3463	SPRYD3	GO:0005515;GO:0007010;GO:0007166;GO:0005737	-	-	F;S	KOG1477;35A5Q;38GXR;3BCBV;3CZ4U;3J7UM;47ZVC;493KJ;4M6CA;4MVRU	SPRY domain containing 3 [Source:HGNC Symbol;Acc:HGNC:25920]	84926	Q8NCJ5;A0A024RAX4	GO:0007166//cell surface receptor signaling pathway;GO:0007010//cytoskeleton organization	GO:0005737//cytoplasm	GO:0005515//protein binding	-
ENSG00000177606	6577.06534723377	5509.19058968807	7644.94010477948	1.38767029027622	0.472664825057031	1.90286928500097e-13	2.30823810541178e-11	Nodiff	1	58776845	58784048	-	3624	JUN	GO:0071277;GO:0035976;GO:0045944;GO:0005096;GO:0072740;GO:0031103;GO:0043922;GO:0043066;GO:0034614;GO:0000122;GO:0042802;GO:0035026;GO:0000785;GO:0001889;GO:0031953;GO:0001227;GO:1902895;GO:0001228;GO:1904707;GO:0071276;GO:0005515;GO:0050790;GO:0001938;GO:0045892;GO:0001774;GO:0003682;GO:0051726;GO:0008283;GO:0060395;GO:0001525;GO:0009410;GO:0010634;GO:0007179;GO:0140296;GO:0006915;GO:0140467;GO:…	K04448	-	T;K	KOG0837;35GWD;38XJH;3BFP2;3CW57;3JD8N;48AKX;493IX;4MIBR;4N69S	Jun proto-oncogene, AP-1 transcription factor subunit [Source:HGNC Symbol;Acc:HGNC:6204]	3725	P05412	GO:0010634//positive regulation of epithelial cell migration;GO:0007179//transforming growth factor beta receptor signaling pathway;GO:0006355//regulation of transcription, DNA-templated;GO:0045893//positive regulation of transcription, DNA-templated;GO:0048146//positive regulation of fibroblast proliferation;GO:1901522//positive regulation of transcription from RNA polymerase II promoter involve…	GO:0035976//transcription factor AP-1 complex;GO:0090575//RNA polymerase II transcription regulator complex;GO:0017053//transcription repressor complex;GO:0000791//euchromatin;GO:0005634//nucleus;GO:0000785//chromatin;GO:0005667//transcription regulator complex;GO:0000228//nuclear chromosome;GO:0005886//plasma membrane;GO:0005654//nucleoplasm	GO:0001227//DNA-binding transcription repressor activity, RNA polymerase II-specific;GO:0003690//double-stranded DNA binding;GO:0140296//general transcription initiation factor binding;GO:1990837//sequence-specific double-stranded DNA binding;GO:0005096//GTPase activator activity;GO:0031625//ubiquitin protein ligase binding;GO:0000978//RNA polymerase II cis-regulatory region sequence-specific DNA…	ko05418(Fluid shear stress and atherosclerosis);ko05417(Lipid and atherosclerosis);ko05323(Rheumatoid arthritis);ko05321(Inflammatory bowel disease);ko05235(PD-L1 expression and PD-1 checkpoint pathway in cancer);ko05231(Choline metabolism in cancer);ko05224(Breast cancer);ko05211(Renal cell carcinoma);ko05210(Colorectal cancer);ko05208(Chemical carcinogenesis - reactive oxygen species);ko05207(C…
ENSG00000119335	6382.40727026576	7417.52108390445	5347.29345662706	0.720900338015937	-0.472128269247045	2.04339013364604e-13	2.46005735488274e-11	Nodiff	9	128683424	128696400	+	5940	SET	GO:0006260;GO:0006334;GO:0006337;GO:0000785;GO:0042393;GO:0005783;GO:0005515;GO:0003682;GO:0050790;GO:0045892;GO:0048471;GO:0005811;GO:0019888;GO:0035067;GO:0004864;GO:0005737;GO:0005654;GO:0043086;GO:0005829;GO:0032991;GO:0003677;GO:0043524;GO:0005634	K11290	-	T;K;L	KOG1508;38BTK;3BFWB;3CUC3;3J374;484EB;497MY;4MCDP;4MXVI	SET nuclear proto-oncogene [Source:HGNC Symbol;Acc:HGNC:10760]	6418	Q01105;Q5VXV3	GO:0043524//negative regulation of neuron apoptotic process;GO:0035067//negative regulation of histone acetylation;GO:0006337//nucleosome disassembly;GO:0043086//negative regulation of catalytic activity;GO:0006334//nucleosome assembly;GO:0050790//regulation of catalytic activity;GO:0006260//DNA replication;GO:0045892//negative regulation of transcription, DNA-templated	GO:0005783//endoplasmic reticulum;GO:0048471//perinuclear region of cytoplasm;GO:0032991//protein-containing complex;GO:0005829//cytosol;GO:0005737//cytoplasm;GO:0005634//nucleus;GO:0000785//chromatin;GO:0005811//lipid droplet;GO:0005654//nucleoplasm	GO:0042393//histone binding;GO:0019888//protein phosphatase regulator activity;GO:0003677//DNA binding;GO:0005515//protein binding;GO:0003682//chromatin binding;GO:0004864//protein phosphatase inhibitor activity	-
ENSG00000164930	3123.89563461315	3769.69413486635	2478.09713435995	0.657373528382511	-0.605214732841221	2.21180827766141e-13	2.64294583148615e-11	Nodiff	8	103298433	103332866	+	4065	FZD6	GO:0005887;GO:0001843;GO:0042813;GO:0004888;GO:0016324;GO:0045177;GO:0035567;GO:0042472;GO:0017147;GO:0005783;GO:0005515;GO:0007186;GO:0031410;GO:0030901;GO:0030659;GO:0033278;GO:0030168;GO:0060071;GO:1904693;GO:0016020;GO:0043433;GO:0007166;GO:0004930;GO:0016021;GO:0060070;GO:0048105;GO:0016327;GO:0031625;GO:0007165;GO:0005789;GO:0035880;GO:0016055;GO:0001942;GO:0001736;GO:0090090;GO:0009986;GO:…	K02376	-	M;T	KOG3577;35A1H;38C7N;3BBTS;3CSTD;3J2MT;47ZR4;48WMQ;4MFG9;4MXH3	frizzled class receptor 6 [Source:HGNC Symbol;Acc:HGNC:4044]	8323	O60353;A0A024R9E9	GO:0001736//establishment of planar polarity;GO:0030168//platelet activation;GO:0048105//establishment of body hair planar orientation;GO:0060071//Wnt signaling pathway, planar cell polarity pathway;GO:0001942//hair follicle development;GO:0030901//midbrain development;GO:0035567//non-canonical Wnt signaling pathway;GO:0007166//cell surface receptor signaling pathway;GO:0060070//canonical Wnt sig…	GO:0016020//membrane;GO:0030659//cytoplasmic vesicle membrane;GO:0005789//endoplasmic reticulum membrane;GO:0031410//cytoplasmic vesicle;GO:0005887//integral component of plasma membrane;GO:0045177//apical part of cell;GO:0009986//cell surface;GO:0016021//integral component of membrane;GO:0016327//apicolateral plasma membrane;GO:0016324//apical plasma membrane;GO:0005783//endoplasmic reticulum;GO…	GO:0004888//transmembrane signaling receptor activity;GO:0031625//ubiquitin protein ligase binding;GO:0005515//protein binding;GO:0042813//Wnt-activated receptor activity;GO:0004930//G protein-coupled receptor activity;GO:0017147//Wnt-protein binding	ko05226(Gastric cancer);ko05225(Hepatocellular carcinoma);ko05224(Breast cancer);ko05217(Basal cell carcinoma);ko05205(Proteoglycans in cancer);ko05200(Pathways in cancer);ko05165(Human papillomavirus infection);ko05022(Pathways of neurodegeneration - multiple diseases);ko05010(Alzheimer disease);ko04934(Cushing syndrome);ko04916(Melanogenesis);ko04550(Signaling pathways regulating pluripotency o…
ENSG00000138829	1247.86659499363	1543.23767798499	952.495512002274	0.61720597260556	-0.69617607217714	2.34560708952368e-13	2.78206375684838e-11	Nodiff	5	128257909	128659185	-	13218	FBN2	GO:0005515;GO:0005201;GO:0001527;GO:0031012;GO:0030326;GO:0048048;GO:0060346;GO:0062023;GO:0030023;GO:0009653;GO:0035583;GO:0043010;GO:0005509;GO:0045669;GO:0035108;GO:0030501;GO:0005576	K23342	-	O;T	KOG1217;359IV;38BUP;3BA2W;3CUNH;3J6W7;483A6;48W42;4MHYY;4N2HW	fibrillin 2 [Source:HGNC Symbol;Acc:HGNC:3604]	2201	P35556	GO:0030501//positive regulation of bone mineralization;GO:0060346//bone trabecula formation;GO:0048048//embryonic eye morphogenesis;GO:0030326//embryonic limb morphogenesis;GO:0035583//sequestering of TGFbeta in extracellular matrix;GO:0045669//positive regulation of osteoblast differentiation;GO:0043010//camera-type eye development;GO:0035108//limb morphogenesis;GO:0009653//anatomical structure …	GO:0062023//collagen-containing extracellular matrix;GO:0005576//extracellular region;GO:0031012//extracellular matrix;GO:0001527//microfibril	GO:0005509//calcium ion binding;GO:0005515//protein binding;GO:0005201//extracellular matrix structural constituent;GO:0030023//extracellular matrix constituent conferring elasticity	-
ENSG00000149273	4372.95726369507	5124.65914750858	3621.25537988155	0.706633412222561	-0.500966128126737	2.76452600840559e-13	3.25482282695517e-11	Nodiff	11	75399515	75422280	+	5859	RPS3	GO:0005743;GO:0030544;GO:0003735;GO:0003906;GO:0051225;GO:0061481;GO:0032587;GO:0032743;GO:0070062;GO:0016829;GO:0031116;GO:0006412;GO:0004520;GO:0005654;GO:0032357;GO:0017148;GO:0005730;GO:0050862;GO:0043507;GO:0019899;GO:0005829;GO:0006281;GO:0005844;GO:0005739;GO:0022627;GO:0071356;GO:0005515;GO:0051301;GO:0022626;GO:0003684;GO:2001272;GO:0044877;GO:1905053;GO:0003723;GO:0015631;GO:0031334;GO:…	K02985	-	J;K	KOG3181;35GRU;38CWQ;3BI4I;3CRZZ;3JB98;4840Y;48YGW;4M9QV;4N59S	ribosomal protein S3 [Source:HGNC Symbol;Acc:HGNC:10420]	6188	P23396	GO:0051301//cell division;GO:0061481//response to TNF agonist;GO:0050862//positive regulation of T cell receptor signaling pathway;GO:0006396//RNA processing;GO:1902231//positive regulation of intrinsic apoptotic signaling pathway in response to DNA damage;GO:0034614//cellular response to reactive oxygen species;GO:1901224//positive regulation of NIK/NF-kappaB signaling;GO:0010628//positive regul…	GO:0016020//membrane;GO:0005829//cytosol;GO:0005783//endoplasmic reticulum;GO:0005925//focal adhesion;GO:0032587//ruffle membrane;GO:0070062//extracellular exosome;GO:0005730//nucleolus;GO:0005840//ribosome;GO:0005886//plasma membrane;GO:0005654//nucleoplasm;GO:0071159//NF-kappaB complex;GO:0045202//synapse;GO:0014069//postsynaptic density;GO:0005743//mitochondrial inner membrane;GO:0022627//cyto…	GO:0004520//endodeoxyribonuclease activity;GO:0044877//protein-containing complex binding;GO:0003684//damaged DNA binding;GO:0032358//oxidized pyrimidine DNA binding;GO:0015631//tubulin binding;GO:0140078//class I DNA-(apurinic or apyrimidinic site) endonuclease activity;GO:0019899//enzyme binding;GO:0003906//DNA-(apurinic or apyrimidinic site) endonuclease activity;GO:0016829//lyase activity;GO:…	ko05171(Coronavirus disease - COVID-19);ko05132(Salmonella infection);ko05130(Pathogenic Escherichia coli infection);ko03010(Ribosome)
ENSG00000089157	8771.39469662381	10126.7737391667	7416.01565408091	0.73231770009815	-0.449458428727296	3.00026971531396e-13	3.50659260449687e-11	Nodiff	12	120196699	120201235	-	3988	RPLP0	GO:0036464;GO:0022625;GO:0071320;GO:0003735;GO:0014069;GO:0042254;GO:0005783;GO:0005515;GO:0030425;GO:1904401;GO:0022626;GO:0007595;GO:0070062;GO:0071353;GO:0002181;GO:0003723;GO:0016020;GO:0006412;GO:0045202;GO:1990904;GO:0042277;GO:0070180;GO:0005737;GO:1904628;GO:0010269;GO:0000027;GO:0098794;GO:0005829;GO:0005840;GO:0005925;GO:0005634	K02941	-	J	KOG0815;35HFK;38BU8;3BAZV;3CZPS;3JAAE;4860P;48VIY;4MBFC;4MWII	ribosomal protein lateral stalk subunit P0 [Source:HGNC Symbol;Acc:HGNC:10371]	6175	P05388;A0A024RBS2	GO:0042254//ribosome biogenesis;GO:0071353//cellular response to interleukin-4;GO:0010269//response to selenium ion;GO:1904401//cellular response to Thyroid stimulating hormone;GO:0002181//cytoplasmic translation;GO:0007595//lactation;GO:1904628//cellular response to phorbol 13-acetate 12-myristate;GO:0006412//translation;GO:0000027//ribosomal large subunit assembly;GO:0071320//cellular response …	GO:0070062//extracellular exosome;GO:0016020//membrane;GO:0022626//cytosolic ribosome;GO:0045202//synapse;GO:0014069//postsynaptic density;GO:0005840//ribosome;GO:0022625//cytosolic large ribosomal subunit;GO:1990904//ribonucleoprotein complex;GO:0030425//dendrite;GO:0098794//postsynapse;GO:0005829//cytosol;GO:0005737//cytoplasm;GO:0005634//nucleus;GO:0005783//endoplasmic reticulum;GO:0036464//cy…	GO:0003735//structural constituent of ribosome;GO:0070180//large ribosomal subunit rRNA binding;GO:0005515//protein binding;GO:0042277//peptide binding;GO:0003723//RNA binding	ko05171(Coronavirus disease - COVID-19);ko03010(Ribosome)
ENSG00000157613	2351.20829520973	1889.79714570581	2812.61944471365	1.48831817801439	0.573682983954699	3.10736509844391e-13	3.60544419973071e-11	Nodiff	11	46277662	46321409	+	4023	CREB3L1	GO:0045944;GO:1903671;GO:0000122;GO:1902236;GO:0010629;GO:0000785;GO:0040037;GO:0001227;GO:0032967;GO:0001228;GO:0005783;GO:0005515;GO:0003682;GO:0045892;GO:1990440;GO:0016020;GO:0000981;GO:0035497;GO:1990837;GO:0006986;GO:0016021;GO:0070278;GO:0006357;GO:0000976;GO:0005789;GO:0003700;GO:0001649;GO:0030968;GO:0006355;GO:0046332;GO:0003677;GO:0005634	K09048	-	K;L	KOG0709;35C9S;38H29;3BK6C;3CUUZ;3JG1A;47YTN;490X8;4MGNI;4MZI7	cAMP responsive element binding protein 3 like 1 [Source:HGNC Symbol;Acc:HGNC:18856]	90993	Q96BA8;B2RA75	GO:0032967//positive regulation of collagen biosynthetic process;GO:0070278//extracellular matrix constituent secretion;GO:1990440//positive regulation of transcription from RNA polymerase II promoter in response to endoplasmic reticulum stress;GO:0010629//negative regulation of gene expression;GO:0006355//regulation of transcription, DNA-templated;GO:1902236//negative regulation of endoplasmic r…	GO:0016020//membrane;GO:0005783//endoplasmic reticulum;GO:0005789//endoplasmic reticulum membrane;GO:0016021//integral component of membrane;GO:0005634//nucleus;GO:0000785//chromatin	GO:0001227//DNA-binding transcription repressor activity, RNA polymerase II-specific;GO:0046332//SMAD binding;GO:0000976//transcription cis-regulatory region binding;GO:0003677//DNA binding;GO:0035497//cAMP response element binding;GO:1990837//sequence-specific double-stranded DNA binding;GO:0005515//protein binding;GO:0003682//chromatin binding;GO:0001228//DNA-binding transcription activator act…	ko05215(Prostate cancer);ko05207(Chemical carcinogenesis - receptor activation);ko05203(Viral carcinogenesis);ko05166(Human T-cell leukemia virus 1 infection);ko05165(Human papillomavirus infection);ko05163(Human cytomegalovirus infection);ko05161(Hepatitis B);ko05034(Alcoholism);ko05031(Amphetamine addiction);ko05030(Cocaine addiction);ko05020(Prion disease);ko05016(Huntington disease);ko04962(V…
ENSG00000107562	423.836296609619	249.346633714024	598.325959505214	2.3995750437579	1.26277893227245	3.13593458930962e-13	3.6124161614407e-11	Up Regulation	10	44370165	44386493	-	6143	CXCL12	GO:0022029;GO:0090026;GO:0005178;GO:0062023;GO:0070098;GO:0050966;GO:0043434;GO:0050930;GO:0009612;GO:0038146;GO:2000669;GO:0005615;GO:0008284;GO:0051924;GO:0045666;GO:0090280;GO:0006952;GO:0005515;GO:0007186;GO:0001938;GO:0007420;GO:0006935;GO:0048842;GO:0031100;GO:0005634;GO:0045785;GO:0001666;GO:1902230;GO:0050965;GO:0070062;GO:1990869;GO:0005102;GO:0033622;GO:0008083;GO:0008344;GO:0008009;GO:…	K10031	-	S;T	2S54U;35R0Y;3AJKU;3C037;3D96P;3JH20;48EY7;49BUY;4MK7X;4MYQ9	C-X-C motif chemokine ligand 12 [Source:HGNC Symbol;Acc:HGNC:10672]	6387	P48061	GO:0033622//integrin activation;GO:0031100//animal organ regeneration;GO:0008015//blood circulation;GO:0009615//response to virus;GO:2000406//positive regulation of T cell migration;GO:1990478//response to ultrasound;GO:0006874//cellular calcium ion homeostasis;GO:0090026//positive regulation of monocyte chemotaxis;GO:0060326//cell chemotaxis;GO:1902230//negative regulation of intrinsic apoptotic…	GO:0005615//extracellular space;GO:0070062//extracellular exosome;GO:0005576//extracellular region;GO:0062023//collagen-containing extracellular matrix;GO:0005737//cytoplasm;GO:0009897//external side of plasma membrane;GO:0005634//nucleus;GO:0005886//plasma membrane	GO:0005125//cytokine activity;GO:0005178//integrin binding;GO:0042379//chemokine receptor binding;GO:0005515//protein binding;GO:0008083//growth factor activity;GO:0045236//CXCR chemokine receptor binding;GO:0005102//signaling receptor binding;GO:0008009//chemokine activity	ko05323(Rheumatoid arthritis);ko05200(Pathways in cancer);ko05163(Human cytomegalovirus infection);ko04810(Regulation of actin cytoskeleton);ko04672(Intestinal immune network for IgA production);ko04670(Leukocyte transendothelial migration);ko04360(Axon guidance);ko04064(NF-kappa B signaling pathway);ko04062(Chemokine signaling pathway);ko04061(Viral protein interaction with cytokine and cytokine…
ENSG00000124942	18148.3952345088	20894.3794477926	15402.411021225	0.737155705423556	-0.439958710687143	3.34411172021821e-13	3.80748782912972e-11	Nodiff	11	62433542	62556235	-	19466	AHNAK	GO:0043034;GO:0042383;GO:0005765;GO:0043484;GO:0042802;GO:0005515;GO:1905686;GO:0045296;GO:0070062;GO:1901385;GO:0098797;GO:0003723;GO:0016020;GO:0044291;GO:0030315;GO:0044548;GO:0045121;GO:0097493;GO:0031982;GO:0005737;GO:0005829;GO:0005925;GO:0005886;GO:0005634;GO:0015629	K23934	-	S	2QTQ3;35J4X;39RFK;3BEUV;3CRGA;3JD5J;4860Q;492NJ;4MBAT;4N3SP	AHNAK nucleoprotein [Source:HGNC Symbol;Acc:HGNC:347]	79026	Q09666	GO:1905686//positive regulation of plasma membrane repair;GO:1901385//regulation of voltage-gated calcium channel activity;GO:0043484//regulation of RNA splicing	GO:0042383//sarcolemma;GO:0016020//membrane;GO:0070062//extracellular exosome;GO:0043034//costamere;GO:0015629//actin cytoskeleton;GO:0030315//T-tubule;GO:0005925//focal adhesion;GO:0044291//cell-cell contact zone;GO:0098797//plasma membrane protein complex;GO:0005829//cytosol;GO:0005737//cytoplasm;GO:0005634//nucleus;GO:0045121//membrane raft;GO:0031982//vesicle;GO:0005765//lysosomal membrane;GO…	GO:0044548//S100 protein binding;GO:0097493//structural molecule activity conferring elasticity;GO:0042802//identical protein binding;GO:0005515//protein binding;GO:0003723//RNA binding;GO:0045296//cadherin binding	ko05132(Salmonella infection)
ENSG00000101935	665.03146600805	859.9036837551	470.159248261001	0.546758034816027	-0.871025578509168	3.35283402390264e-13	3.80748782912972e-11	Nodiff	X	110194186	110440318	-	6804	AMMECR1	GO:0005515;GO:0008150;GO:0005739;GO:0005654;GO:0005634	K24611	-	S;G	KOG3274;35NTF;38FC2;3BIQB;3CTBP;3J2HJ;4857D;48XGK;4M6R0;4MTUJ	AMMECR nuclear protein 1 [Source:HGNC Symbol;Acc:HGNC:467]	9949	Q9Y4X0;A0A0S2Z4X0	GO:0008150//biological_process	GO:0005634//nucleus;GO:0005739//mitochondrion;GO:0005654//nucleoplasm	GO:0005515//protein binding	-
ENSG00000134352	7288.19860996802	8445.57427136563	6130.82294857041	0.725921382203305	-0.462114783094725	3.56813017898302e-13	4.02344369196311e-11	Nodiff	5	55935095	55995022	-	12060	IL6ST	GO:0004896;GO:0034097;GO:0005900;GO:0044297;GO:0019955;GO:0043066;GO:0008593;GO:0042802;GO:0048861;GO:0004924;GO:0005615;GO:0008284;GO:0038165;GO:0070106;GO:0005977;GO:0005515;GO:0004923;GO:0042531;GO:0004921;GO:0005138;GO:0030425;GO:0010613;GO:0070062;GO:0097110;GO:0005127;GO:0019221;GO:0004915;GO:0070110;GO:0019838;GO:0016020;GO:0070102;GO:0045509;GO:0043025;GO:0016021;GO:0070104;GO:0045121;GO:…	K05060	-	S;T	2QXEG;35CQ2;38FQU;3BGYD;3CSA3;3J47V;483KI;492YX;4MAHF;4N1WT	interleukin 6 cytokine family signal transducer [Source:HGNC Symbol;Acc:HGNC:6021]	3572	P40189;Q17RA0	GO:0070104//negative regulation of interleukin-6-mediated signaling pathway;GO:0045669//positive regulation of osteoblast differentiation;GO:0048861//leukemia inhibitory factor signaling pathway;GO:0070106//interleukin-27-mediated signaling pathway;GO:0070120//ciliary neurotrophic factor-mediated signaling pathway;GO:0034097//response to cytokine;GO:0045747//positive regulation of Notch signaling…	GO:0070062//extracellular exosome;GO:0016020//membrane;GO:0005576//extracellular region;GO:0043025//neuronal cell body;GO:0005615//extracellular space;GO:0070110//ciliary neurotrophic factor receptor complex;GO:0043235//receptor complex;GO:0030425//dendrite;GO:0016021//integral component of membrane;GO:0005896//interleukin-6 receptor complex;GO:0044297//cell body;GO:0009897//external side of plas…	GO:0004921//interleukin-11 receptor activity;GO:0005127//ciliary neurotrophic factor receptor binding;GO:0004923//leukemia inhibitory factor receptor activity;GO:0004896//cytokine receptor activity;GO:0097110//scaffold protein binding;GO:0042802//identical protein binding;GO:0005515//protein binding;GO:0004924//oncostatin-M receptor activity;GO:0019838//growth factor binding;GO:0019981//interleuk…	ko05203(Viral carcinogenesis);ko05200(Pathways in cancer);ko05171(Coronavirus disease - COVID-19);ko05167(Kaposi sarcoma-associated herpesvirus infection);ko04659(Th17 cell differentiation);ko04630(JAK-STAT signaling pathway);ko04550(Signaling pathways regulating pluripotency of stem cells);ko04061(Viral protein interaction with cytokine and cytokine receptor);ko04060(Cytokine-cytokine receptor i…
ENSG00000134243	1308.21442739862	1611.76393939702	1004.66491540021	0.623332543211055	-0.681926059334792	3.8951962846595e-13	4.36153027342433e-11	Nodiff	1	109309568	109397918	-	9127	SORT1	GO:0005765;GO:0016050;GO:0032580;GO:0005764;GO:0005905;GO:0006895;GO:0030136;GO:0090160;GO:0005783;GO:0005515;GO:0007186;GO:0010468;GO:0045599;GO:0031410;GO:0048471;GO:0030659;GO:0051005;GO:0005768;GO:0010465;GO:0014902;GO:0008625;GO:0032868;GO:0005794;GO:0016020;GO:0046323;GO:0016021;GO:0001503;GO:0030379;GO:0006892;GO:0007218;GO:0005769;GO:0048406;GO:0048011;GO:0006897;GO:0010008;GO:0030140;GO:…	K12388	-	O;T;U	KOG3511;35F47;38E47;3BG5A;3CT4B;3J7PC;47YWM;497RJ;4MF43;4N5BV	sortilin 1 [Source:HGNC Symbol;Acc:HGNC:11186]	6272	Q99523	GO:0048227//plasma membrane to endosome transport;GO:0045599//negative regulation of fat cell differentiation;GO:0014902//myotube differentiation;GO:0032509//endosome transport via multivesicular body sorting pathway;GO:0048011//neurotrophin TRK receptor signaling pathway;GO:0001503//ossification;GO:0051005//negative regulation of lipoprotein lipase activity;GO:0010468//regulation of gene express…	GO:0016020//membrane;GO:0009986//cell surface;GO:0005829//cytosol;GO:0031965//nuclear membrane;GO:0005783//endoplasmic reticulum;GO:0005794//Golgi apparatus;GO:0030659//cytoplasmic vesicle membrane;GO:0005765//lysosomal membrane;GO:0005886//plasma membrane;GO:0005789//endoplasmic reticulum membrane;GO:0030136//clathrin-coated vesicle;GO:0005764//lysosome;GO:0016021//integral component of membrane…	GO:0019899//enzyme binding;GO:0048406//nerve growth factor binding;GO:1905394//retromer complex binding;GO:0005515//protein binding;GO:0010465//nerve growth factor receptor activity;GO:0030379//neurotensin receptor activity, non-G protein-coupled	ko04979(Cholesterol metabolism);ko04722(Neurotrophin signaling pathway);ko04142(Lysosome)
ENSG00000092621	6009.06971551342	7027.19490657841	4990.94452444843	0.710232829855939	-0.49363604574268	5.07278646427159e-13	5.64065672679977e-11	Nodiff	1	119648411	119744218	+	9187	PHGDH	GO:0009055;GO:0070314;GO:0016491;GO:0022008;GO:0009448;GO:0010468;GO:0007420;GO:0006544;GO:0030060;GO:0070062;GO:0006564;GO:0051287;GO:0031175;GO:0006566;GO:0021915;GO:0022900;GO:0004617;GO:0019530;GO:0008652;GO:0006563;GO:0006541;GO:0005829;GO:0021782;GO:0021510;GO:0016616	K00058	-	H;E	KOG0068;35GH2;38GJA;3BEWZ;3CTJ7;3J3US;484RB;494HT;4MBF9;4N5W9	phosphoglycerate dehydrogenase [Source:HGNC Symbol;Acc:HGNC:8923]	26227	O43175	GO:0006541//glutamine metabolic process;GO:0006566//threonine metabolic process;GO:0070314//G1 to G0 transition;GO:0022008//neurogenesis;GO:0006564//L-serine biosynthetic process;GO:0022900//electron transport chain;GO:0010468//regulation of gene expression;GO:0019530//taurine metabolic process;GO:0021915//neural tube development;GO:0008652//cellular amino acid biosynthetic process;GO:0009448//ga…	GO:0005829//cytosol;GO:0070062//extracellular exosome	GO:0016491//oxidoreductase activity;GO:0009055//electron transfer activity;GO:0051287//NAD binding;GO:0016616//oxidoreductase activity, acting on the CH-OH group of donors, NAD or NADP as acceptor;GO:0004617//phosphoglycerate dehydrogenase activity;GO:0030060//L-malate dehydrogenase activity	ko00270(Cysteine and methionine metabolism);ko00260(Glycine, serine and threonine metabolism)
ENSG00000142552	3078.61165028985	2519.04567066553	3638.17762991418	1.44426822914766	0.530338704084273	5.23743881208176e-13	5.78357725924505e-11	Nodiff	19	49528003	49546962	+	1703	RCN3	GO:0005515;GO:0046872;GO:0036503;GO:0032964;GO:0051896;GO:0043231;GO:0009306;GO:0005788;GO:0010952;GO:0005509;GO:0060428;GO:0043129;GO:0015031;GO:0055091;GO:0005783	K23900	-	S;T;U	KOG4223;35AJ0;39R24;3BKND;3D35K;3J6YB;4855V;497VG;4MCIW;4MZYF	reticulocalbin 3 [Source:HGNC Symbol;Acc:HGNC:21145]	57333	Q96D15	GO:0051896//regulation of protein kinase B signaling;GO:0043129//surfactant homeostasis;GO:0032964//collagen biosynthetic process;GO:0060428//lung epithelium development;GO:0015031//protein transport;GO:0036503//ERAD pathway;GO:0055091//phospholipid homeostasis;GO:0009306//protein secretion;GO:0010952//positive regulation of peptidase activity	GO:0043231//intracellular membrane-bounded organelle;GO:0005783//endoplasmic reticulum;GO:0005788//endoplasmic reticulum lumen	GO:0046872//metal ion binding;GO:0005515//protein binding;GO:0005509//calcium ion binding	-
ENSG00000168795	627.528779868378	440.875789058867	814.181770677889	1.84673731441664	0.884978667543716	6.86254944017719e-13	7.52624257781624e-11	Nodiff	9	37438102	37465450	-	4690	ZBTB5	GO:0005515;GO:0046872;GO:0000981;GO:0000977;GO:0000122;GO:0000785;GO:0003677;GO:0001227;GO:0006357;GO:0005634;GO:0000978	K10492	-	S;K	35DHU;39W0V;3BEEI;3D1ND;3J4Y4;488DQ;494RI;4M62E;4MY2H	zinc finger and BTB domain containing 5 [Source:HGNC Symbol;Acc:HGNC:23836]	9925	O15062;Q5T942	GO:0006357//regulation of transcription by RNA polymerase II;GO:0000122//negative regulation of transcription by RNA polymerase II	GO:0005634//nucleus;GO:0000785//chromatin	GO:0001227//DNA-binding transcription repressor activity, RNA polymerase II-specific;GO:0000977//RNA polymerase II transcription regulatory region sequence-specific DNA binding;GO:0003677//DNA binding;GO:0046872//metal ion binding;GO:0005515//protein binding;GO:0000978//RNA polymerase II cis-regulatory region sequence-specific DNA binding;GO:0000981//DNA-binding transcription factor activity, RNA…	-
ENSG00000128965	745.899904077462	951.112196087316	540.687612067607	0.56847931746842	-0.814820233243073	8.65630150026736e-13	9.42889113076741e-11	Nodiff	15	40952962	40956512	+	2051	CHAC1	GO:0005515;GO:0007219;GO:0003839;GO:0010955;GO:0070059;GO:0045746;GO:0006750;GO:0006986;GO:0005829;GO:0005112;GO:0007399;GO:0061928;GO:0005802;GO:0006751;GO:0006915;GO:0016829;GO:0005737;GO:0005794;GO:0022008	K07232	EC:4.3.2.7	-	-	ChaC glutathione specific gamma- glutamylcyclotransferase 1 [Source:HGNC Symbol;Acc:HGNC:28680]	79094	Q9BUX1	GO:0022008//neurogenesis;GO:0006751//glutathione catabolic process;GO:0070059//intrinsic apoptotic signaling pathway in response to endoplasmic reticulum stress;GO:0006750//glutathione biosynthetic process;GO:0006915//apoptotic process;GO:0007399//nervous system development;GO:0010955//negative regulation of protein processing;GO:0045746//negative regulation of Notch signaling pathway;GO:0006986/…	GO:0005802//trans-Golgi network;GO:0005737//cytoplasm;GO:0005829//cytosol;GO:0005794//Golgi apparatus	GO:0061928//glutathione specific gamma-glutamylcyclotransferase activity;GO:0005112//Notch binding;GO:0016829//lyase activity;GO:0005515//protein binding;GO:0003839//gamma-glutamylcyclotransferase activity	ko00480(Glutathione metabolism)
ENSG00000261115	588.884591728703	768.806967138249	408.962216319157	0.531943951862778	-0.910653850343956	8.91139956696773e-13	9.64117093691131e-11	Nodiff	7	141074064	141480380	+	10786	TMEM178B	GO:0016020;GO:0016021	-	-	S	2QSX0;35E9Z;39VH2;3BGHF;3CYQA;3JEGU;488DV;48V7B;4MJCE;4N3SI	transmembrane protein 178B [Source:HGNC Symbol;Acc:HGNC:44112]	100507421	H3BS89	-	GO:0016020//membrane;GO:0016021//integral component of membrane	-	-
ENSG00000128567	4934.28091304841	2974.88263535311	6893.67919074371	2.31729450729254	1.21244140942061	1.07099971761031e-12	1.15092936096485e-10	Up Regulation	7	131500262	131558217	-	6893	PODXL	GO:0005887;GO:0036057;GO:0043231;GO:0016477;GO:0030027;GO:0016324;GO:0005615;GO:0007162;GO:0005515;GO:0070062;GO:0031528;GO:0042995;GO:0033634;GO:0016020;GO:0072015;GO:0032534;GO:0022407;GO:0007155;GO:0016021;GO:0045121;GO:0005737;GO:0022408;GO:0030335;GO:0005902;GO:0005730;GO:0001726;GO:0034451;GO:0030175;GO:0072175;GO:0005886	K06817	-	S;T	2S2JU;35E24;38DUX;3BIG7;3CUKZ;3JF0W;48CF4;493E4;4MI7R;4N2IG	podocalyxin like [Source:HGNC Symbol;Acc:HGNC:9171]	5420	O00592;Q96N83	GO:0030335//positive regulation of cell migration;GO:0022407//regulation of cell-cell adhesion;GO:0072015//glomerular visceral epithelial cell development;GO:0007162//negative regulation of cell adhesion;GO:0032534//regulation of microvillus assembly;GO:0033634//positive regulation of cell-cell adhesion mediated by integrin;GO:0016477//cell migration;GO:0022408//negative regulation of cell-cell a…	GO:0005615//extracellular space;GO:0016020//membrane;GO:0070062//extracellular exosome;GO:0034451//centriolar satellite;GO:0005730//nucleolus;GO:0005902//microvillus;GO:0001726//ruffle;GO:0043231//intracellular membrane-bounded organelle;GO:0005887//integral component of plasma membrane;GO:0031528//microvillus membrane;GO:0016021//integral component of membrane;GO:0045121//membrane raft;GO:000573…	GO:0005515//protein binding	ko05132(Salmonella infection)
ENSG00000132003	619.517646183258	437.695349363988	801.339943002527	1.83081667229718	0.872487334985961	1.12426992369797e-12	1.20012066788346e-10	Nodiff	19	13795443	13832254	+	4754	ZSWIM4	GO:0046872;GO:0008270;GO:0031462	-	-	S	KOG3615;35S68;38CWB;3B9CC;3CUU3;3J89F;4835D;48Z6D;4MRYY;4N9I3	zinc finger SWIM-type containing 4 [Source:HGNC Symbol;Acc:HGNC:25704]	65249	Q9H7M6;Q9HA55	-	GO:0031462//Cul2-RING ubiquitin ligase complex	GO:0046872//metal ion binding;GO:0008270//zinc ion binding	-
ENSG00000125398	519.925309633925	345.700520976002	694.150098291847	2.00795213247605	1.00572487732526	1.33028614121397e-12	1.4106319002065e-10	Up Regulation	17	72121020	72126416	+	3931	SOX9	GO:0043425;GO:0007507;GO:0006334;GO:0003430;GO:0060509;GO:0006468;GO:0060221;GO:0060517;GO:0001228;GO:0050680;GO:0008283;GO:0034504;GO:1901203;GO:0001934;GO:0010634;GO:0006338;GO:0071560;GO:0001837;GO:0070384;GO:0030916;GO:0005667;GO:0030879;GO:0045662;GO:0030850;GO:0060070;GO:0072189;GO:1902894;GO:0035019;GO:0048873;GO:0003415;GO:0003180;GO:0045668;GO:0005654;GO:0050673;GO:0061046;GO:0007165;GO:…	K18435	-	K;B	KOG0527;35FRI;38I0M;3BD79;3CTF7;3J2BV;481DC;48XV6;4MIUU;4MWWK	SRY-box transcription factor 9 [Source:HGNC Symbol;Acc:HGNC:11204]	6662	P48436	GO:0048709//oligodendrocyte differentiation;GO:0071504//cellular response to heparin;GO:0045893//positive regulation of transcription, DNA-templated;GO:0060784//regulation of cell proliferation involved in tissue homeostasis;GO:0014032//neural crest cell development;GO:0097152//mesenchymal cell apoptotic process;GO:0014068//positive regulation of phosphatidylinositol 3-kinase signaling;GO:0035622…	GO:0032991//protein-containing complex;GO:0005634//nucleus;GO:0000785//chromatin;GO:0005667//transcription regulator complex;GO:0005654//nucleoplasm	GO:0000976//transcription cis-regulatory region binding;GO:0003677//DNA binding;GO:1990837//sequence-specific double-stranded DNA binding;GO:0005515//protein binding;GO:0003682//chromatin binding;GO:0034236//protein kinase A catalytic subunit binding;GO:0001228//DNA-binding transcription activator activity, RNA polymerase II-specific;GO:0043425//bHLH transcription factor binding;GO:0043565//seque…	ko04024(cAMP signaling pathway)
ENSG00000103855	2926.84429030944	2396.75475229036	3456.93382832852	1.44233940707744	0.528410695293137	1.47577112838093e-12	1.55441094401369e-10	Nodiff	15	73683966	73714514	+	5482	CD276	GO:0016020;GO:0005515;GO:0050852;GO:0001817;GO:0016021;GO:0032729;GO:0050776;GO:0042110;GO:0005102;GO:0009897;GO:0042102	K06746	-	S;T	2QU94;35CIW;39D4G;3BI02;3CV7Y;3J23G;4811G;491NX;4MMP8;4MZ0A	CD276 molecule [Source:HGNC Symbol;Acc:HGNC:19137]	80381	Q5ZPR3	GO:0050776//regulation of immune response;GO:0001817//regulation of cytokine production;GO:0032729//positive regulation of interferon-gamma production;GO:0042102//positive regulation of T cell proliferation;GO:0042110//T cell activation;GO:0050852//T cell receptor signaling pathway	GO:0009897//external side of plasma membrane;GO:0016020//membrane;GO:0016021//integral component of membrane	GO:0005102//signaling receptor binding;GO:0005515//protein binding	ko04514(Cell adhesion molecules)
ENSG00000127663	669.593487764797	860.555893653694	478.6310818759	0.556188256225587	-0.846354812022208	1.48529149659065e-12	1.55441094401369e-10	Nodiff	19	4969113	5153598	+	14719	KDM4B	GO:0046872;GO:0006325;GO:0007420;GO:0070544;GO:0033169;GO:0051864;GO:0140684;GO:0051213;GO:0070076;GO:1900113;GO:0005829;GO:0032452;GO:0016491;GO:0032454;GO:0043229;GO:0006338;GO:0005721;GO:0005654;GO:0005634	K06709	-	C;K;L	KOG0958;35B2U;38EFF;3B95Z;3CUR9;3J96G;485UC;48YEN;4MF70;4N65R	lysine demethylase 4B [Source:HGNC Symbol;Acc:HGNC:29136]	23030	O94953;A0A0C4DFL8	GO:0006325//chromatin organization;GO:0070544//histone H3-K36 demethylation;GO:0033169//histone H3-K9 demethylation;GO:0070076//histone lysine demethylation;GO:1900113//negative regulation of histone H3-K9 trimethylation;GO:0007420//brain development;GO:0006338//chromatin remodeling	GO:0005829//cytosol;GO:0043229//intracellular organelle;GO:0005634//nucleus;GO:0005721//pericentric heterochromatin;GO:0005654//nucleoplasm	GO:0051213//dioxygenase activity;GO:0016491//oxidoreductase activity;GO:0032454//histone H3-methyl-lysine-9 demethylase activity;GO:0051864//histone H3-methyl-lysine-36 demethylase activity;GO:0140684//histone H3-tri/dimethyl-lysine-9 demethylase activity;GO:0032452//histone demethylase activity;GO:0046872//metal ion binding	-
ENSG00000115414	99585.3217401058	112916.617615352	86254.0258648594	0.763873623620942	-0.388594118480237	1.59347957726434e-12	1.65680486955563e-10	Nodiff	2	215360440	215436073	-	17216	FN1	GO:0031012;GO:0051087;GO:0043394;GO:0005178;GO:0007507;GO:0008201;GO:0008360;GO:0062023;GO:0035987;GO:0001932;GO:0005788;GO:0010952;GO:0042802;GO:0009611;GO:0072562;GO:0150102;GO:0005793;GO:0006953;GO:0018149;GO:1904237;GO:0070527;GO:0005615;GO:0008284;GO:0016324;GO:0005515;GO:0005201;GO:0005577;GO:1901166;GO:0007044;GO:0001525;GO:0010628;GO:0045773;GO:0070062;GO:0005102;GO:0033622;GO:0051702;GO:…	K05717	-	S;T;W	2QPTS;35MPP;38QCR;3BEEU;3CW1X;3J5YD;482GD;4916Z;4MBHX;4MVRH	fibronectin 1 [Source:HGNC Symbol;Acc:HGNC:3778]	2335	P02751;Q9UQS6;Q6MZM7	GO:0007044//cell-substrate junction assembly;GO:0072378//blood coagulation, fibrin clot formation;GO:0033622//integrin activation;GO:0042060//wound healing;GO:0008360//regulation of cell shape;GO:0048146//positive regulation of fibroblast proliferation;GO:0070372//regulation of ERK1 and ERK2 cascade;GO:0014068//positive regulation of phosphatidylinositol 3-kinase signaling;GO:0010952//positive re…	GO:0005793//endoplasmic reticulum-Golgi intermediate compartment;GO:0005577//fibrinogen complex;GO:0005615//extracellular space;GO:0005576//extracellular region;GO:0062023//collagen-containing extracellular matrix;GO:0070062//extracellular exosome;GO:0072562//blood microparticle;GO:0016324//apical plasma membrane;GO:0005788//endoplasmic reticulum lumen;GO:0031012//extracellular matrix;GO:0110165/…	GO:0008022//protein C-terminus binding;GO:0005178//integrin binding;GO:0019899//enzyme binding;GO:0016504//peptidase activator activity;GO:0002020//protease binding;GO:0043394//proteoglycan binding;GO:0042802//identical protein binding;GO:0005515//protein binding;GO:0005201//extracellular matrix structural constituent;GO:0005518//collagen binding;GO:0005102//signaling receptor binding;GO:0097718/…	ko05222(Small cell lung cancer);ko05205(Proteoglycans in cancer);ko05200(Pathways in cancer);ko05165(Human papillomavirus infection);ko05146(Amoebiasis);ko05135(Yersinia infection);ko05100(Bacterial invasion of epithelial cells);ko04933(AGE-RAGE signaling pathway in diabetic complications);ko04810(Regulation of actin cytoskeleton);ko04512(ECM-receptor interaction);ko04510(Focal adhesion);ko04151(…
ENSG00000138080	1154.60806549506	1422.39473097601	886.821400014104	0.623470672874041	-0.681606395448728	1.69022897808483e-12	1.74606105787705e-10	Nodiff	2	27078615	27086403	+	3905	EMILIN1	GO:0031012;GO:0033627;GO:0062023;GO:1900426;GO:0016477;GO:0042802;GO:0010629;GO:0032966;GO:0005615;GO:0005515;GO:0005201;GO:0048583;GO:1904027;GO:1901203;GO:0016525;GO:0010811;GO:0010628;GO:0070062;GO:0008217;GO:0070373;GO:0098640;GO:0005581;GO:0007155;GO:0048251;GO:0034668;GO:0003180;GO:0045766;GO:0071944;GO:1905522;GO:0060394;GO:0030023;GO:0030948;GO:1990971;GO:0030512;GO:0050866;GO:0030194;GO:…	K24246	-	S;W	2RIZH;35F6F;38E1J;3BHB0;3CTJN;3J72I;487IJ;493HJ;4MGPK;4MX2E	elastin microfibril interfacer 1 [Source:HGNC Symbol;Acc:HGNC:19880]	11117	Q9Y6C2	GO:0050866//negative regulation of cell activation;GO:0070373//negative regulation of ERK1 and ERK2 cascade;GO:0016525//negative regulation of angiogenesis;GO:0030948//negative regulation of vascular endothelial growth factor receptor signaling pathway;GO:0010628//positive regulation of gene expression;GO:0003180//aortic valve morphogenesis;GO:0032966//negative regulation of collagen biosynthetic…	GO:0005615//extracellular space;GO:0005581//collagen trimer;GO:0005576//extracellular region;GO:0062023//collagen-containing extracellular matrix;GO:0070062//extracellular exosome;GO:0071944//cell periphery;GO:0031012//extracellular matrix;GO:1990971//EMILIN complex;GO:0034668//integrin alpha4-beta1 complex	GO:0042802//identical protein binding;GO:0005515//protein binding;GO:0005201//extracellular matrix structural constituent;GO:0030023//extracellular matrix constituent conferring elasticity;GO:0098640//integrin binding involved in cell-matrix adhesion	-
ENSG00000112378	1537.69277195241	1213.09680267091	1862.28874123392	1.53515262519337	0.618382095767098	2.52532306426081e-12	2.58080962024214e-10	Nodiff	6	138088505	138107419	-	4198	PERP	GO:0005887;GO:0045862;GO:0098609;GO:0030054;GO:0002934;GO:0005515;GO:0007219;GO:0030057;GO:0034113;GO:0005911;GO:0006915;GO:0097186;GO:0005794;GO:0072332;GO:0016020;GO:0007155;GO:0016021;GO:0097202;GO:0005739;GO:0005886	K10136	-	S;J	KOG4671;35B9T;39X5E;3BINI;3CZQS;3J84N;485G2;49705;4MF1T;4N38T	p53 apoptosis effector related to PMP22 [Source:HGNC Symbol;Acc:HGNC:17637]	64065	Q96FX8	GO:0098609//cell-cell adhesion;GO:0072332//intrinsic apoptotic signaling pathway by p53 class mediator;GO:0006915//apoptotic process;GO:0097186//amelogenesis;GO:0002934//desmosome organization;GO:0045862//positive regulation of proteolysis;GO:0007219//Notch signaling pathway;GO:0097202//activation of cysteine-type endopeptidase activity;GO:0007155//cell adhesion;GO:0034113//heterotypic cell-cell …	GO:0016020//membrane;GO:0030057//desmosome;GO:0005887//integral component of plasma membrane;GO:0005739//mitochondrion;GO:0016021//integral component of membrane;GO:0030054//cell junction;GO:0005911//cell-cell junction;GO:0005794//Golgi apparatus;GO:0005886//plasma membrane	GO:0005515//protein binding	ko04115(p53 signaling pathway)
ENSG00000159399	1196.20069240499	1468.37341756138	924.027967248596	0.629286771469336	-0.668210479223832	2.53052154870107e-12	2.58080962024214e-10	Nodiff	2	74834127	74893359	+	5918	HK2	GO:0019158;GO:0044262;GO:2000378;GO:0043231;GO:0005741;GO:0016310;GO:0006096;GO:0051156;GO:0046835;GO:0000166;GO:0005813;GO:0004340;GO:0005515;GO:1904925;GO:0005524;GO:0016529;GO:0001666;GO:0001678;GO:0006006;GO:0007595;GO:0008152;GO:0002931;GO:0016301;GO:0006002;GO:0046324;GO:0019318;GO:0016020;GO:1901135;GO:1990830;GO:0004396;GO:0072655;GO:0005975;GO:0045766;GO:0019637;GO:0005737;GO:0035795;GO:…	K00844	EC:2.7.1.1	G	KOG1369;35JJN;38DFC;3BD1K;3CU23;3JEIG;47ZA3;48YYS;4MDN3;4MVQK	hexokinase 2 [Source:HGNC Symbol;Acc:HGNC:4923]	3099	P52789	GO:0046324//regulation of glucose import;GO:0008637//apoptotic mitochondrial changes;GO:1990830//cellular response to leukemia inhibitory factor;GO:0007595//lactation;GO:0072655//establishment of protein localization to mitochondrion;GO:0006002//fructose 6-phosphate metabolic process;GO:0072656//maintenance of protein location in mitochondrion;GO:0051156//glucose 6-phosphate metabolic process;GO:…	GO:0016020//membrane;GO:0005813//centrosome;GO:0016529//sarcoplasmic reticulum;GO:0043231//intracellular membrane-bounded organelle;GO:0005741//mitochondrial outer membrane;GO:0005739//mitochondrion;GO:0005737//cytoplasm;GO:0005829//cytosol;GO:0005886//plasma membrane	GO:0004340//glucokinase activity;GO:0004396//hexokinase activity;GO:0016773//phosphotransferase activity, alcohol group as acceptor;GO:0019158//mannokinase activity;GO:0005515//protein binding;GO:0005524//ATP binding;GO:0016740//transferase activity;GO:0003824//catalytic activity;GO:0000166//nucleotide binding;GO:0016301//kinase activity;GO:0008865//fructokinase activity;GO:0005536//glucose bindi…	ko05230(Central carbon metabolism in cancer);ko05131(Shigellosis);ko04973(Carbohydrate digestion and absorption);ko04930(Type II diabetes mellitus);ko04910(Insulin signaling pathway);ko04066(HIF-1 signaling pathway);ko00524(Neomycin, kanamycin and gentamicin biosynthesis);ko00520(Amino sugar and nucleotide sugar metabolism);ko00500(Starch and sucrose metabolism);ko00052(Galactose metabolism);ko00…
ENSG00000152556	1065.06754493067	1317.53117262135	812.603917240004	0.616762573915618	-0.697212871892095	2.6340133329984e-12	2.66935579037787e-10	Nodiff	12	48105139	48146404	+	7246	PFKM	GO:0061615;GO:0045944;GO:0042802;GO:0016324;GO:0016310;GO:0006096;GO:0048029;GO:0046835;GO:0000166;GO:0005515;GO:0070061;GO:0008443;GO:0093001;GO:0005524;GO:0070095;GO:0003872;GO:0008152;GO:0042593;GO:0016301;GO:0006002;GO:0019900;GO:0032024;GO:0016020;GO:0097228;GO:0005945;GO:0005980;GO:0005737;GO:0046872;GO:0016740;GO:0005829;GO:0046716;GO:0003824;GO:0030388;GO:0016208;GO:0061621;GO:0008022;GO:…	K00850	EC:2.7.1.11	F;G	KOG2440;35EW4;38C5Z;3B9JD;3CRRX;3J1H5;481FJ;48X2X;4MA92;4N4EH	phosphofructokinase, muscle [Source:HGNC Symbol;Acc:HGNC:8877]	5213	P08237;A0A024R0Y5	GO:0030388//fructose 1,6-bisphosphate metabolic process;GO:0042593//glucose homeostasis;GO:0046716//muscle cell cellular homeostasis;GO:0006096//glycolytic process;GO:0093001//glycolysis from storage polysaccharide through glucose-1-phosphate;GO:0046835//carbohydrate phosphorylation;GO:0061615//glycolytic process through fructose-6-phosphate;GO:0016310//phosphorylation;GO:0061621//canonical glyco…	GO:0016324//apical plasma membrane;GO:0016020//membrane;GO:0097228//sperm principal piece;GO:0005829//cytosol;GO:0005945//6-phosphofructokinase complex;GO:0005737//cytoplasm;GO:0005634//nucleus	GO:0008022//protein C-terminus binding;GO:0019900//kinase binding;GO:0008443//phosphofructokinase activity;GO:0046872//metal ion binding;GO:0070095//fructose-6-phosphate binding;GO:0070061//fructose binding;GO:0048029//monosaccharide binding;GO:0042802//identical protein binding;GO:0005515//protein binding;GO:0003872//6-phosphofructokinase activity;GO:0005524//ATP binding;GO:0016740//transferase …	ko05230(Central carbon metabolism in cancer);ko04922(Glucagon signaling pathway);ko04919(Thyroid hormone signaling pathway);ko04152(AMPK signaling pathway);ko04066(HIF-1 signaling pathway);ko03018(RNA degradation);ko00052(Galactose metabolism);ko00051(Fructose and mannose metabolism);ko00030(Pentose phosphate pathway);ko00010(Glycolysis / Gluconeogenesis)
ENSG00000204525	9116.82353336074	7765.99060712203	10467.6564595994	1.34788425445683	0.430696614701804	2.85193876396029e-12	2.87202789236051e-10	Nodiff	6	31268749	31272130	-	2507	HLA-C	GO:0045087;GO:0005887;GO:0071556;GO:0005783;GO:0005515;GO:0002376;GO:0042612;GO:0002486;GO:0046977;GO:0070062;GO:0005794;GO:0016020;GO:0031901;GO:0002474;GO:0000139;GO:0030667;GO:0016021;GO:0002250;GO:0006955;GO:0019882;GO:0005789;GO:0042605;GO:0012507;GO:0055038;GO:0009986;GO:0030670;GO:0005886	K06751	-	S;T;U	2RQEK;35BEG;39XY0;3BNS8;3D1TZ;3JD16;483A8;48V6P;4MQ0X;4N8BW	major histocompatibility complex, class I, C [Source:HGNC Symbol;Acc:HGNC:4933]	3107	P10321;Q6R739;Q95HC2	GO:0002250//adaptive immune response;GO:0002376//immune system process;GO:0002474//antigen processing and presentation of peptide antigen via MHC class I;GO:0002486//antigen processing and presentation of endogenous peptide antigen via MHC class I via ER pathway, TAP-independent;GO:0045087//innate immune response;GO:0019882//antigen processing and presentation;GO:0006955//immune response	GO:0042612//MHC class I protein complex;GO:0070062//extracellular exosome;GO:0016020//membrane;GO:0030670//phagocytic vesicle membrane;GO:0031901//early endosome membrane;GO:0071556//integral component of lumenal side of endoplasmic reticulum membrane;GO:0005789//endoplasmic reticulum membrane;GO:0012507//ER to Golgi transport vesicle membrane;GO:0000139//Golgi membrane;GO:0005887//integral compo…	GO:0046977//TAP binding;GO:0005515//protein binding;GO:0042605//peptide antigen binding	ko05416(Viral myocarditis);ko05332(Graft-versus-host disease);ko05330(Allograft rejection);ko05320(Autoimmune thyroid disease);ko05203(Viral carcinogenesis);ko05170(Human immunodeficiency virus 1 infection);ko05169(Epstein-Barr virus infection);ko05168(Herpes simplex virus 1 infection);ko05167(Kaposi sarcoma-associated herpesvirus infection);ko05166(Human T-cell leukemia virus 1 infection);ko0516…
ENSG00000151914	4753.5508809299	5520.96961581283	3986.13214604697	0.721998566090662	-0.469932123004758	4.95814354429508e-12	4.9618621519533e-10	Nodiff	6	56457987	56954830	-	48142	DST	GO:0030056;GO:0008017;GO:0031122;GO:0045104;GO:1904115;GO:0035371;GO:0005178;GO:0005874;GO:0030011;GO:0009611;GO:0005856;GO:0005604;GO:0030054;GO:0009925;GO:0005783;GO:0005515;GO:0031410;GO:0005198;GO:0005882;GO:0048870;GO:0042995;GO:0016020;GO:0030424;GO:0007010;GO:0007155;GO:0030018;GO:0016021;GO:0110165;GO:0015630;GO:0031581;GO:0005509;GO:0005737;GO:0005654;GO:0008090;GO:0046872;GO:0005789;GO:…	K10382	-	Z	KOG0517;KOG0516;35ESZ;38EE9;3BA4T;3CRBY;3JCQS;482M8;490RP;4M672;4N2H4	dystonin [Source:HGNC Symbol;Acc:HGNC:1090]	667	Q03001;Q6P0N6;B4DSS9	GO:0031122//cytoplasmic microtubule organization;GO:0007229//integrin-mediated signaling pathway;GO:0007010//cytoskeleton organization;GO:0030011//maintenance of cell polarity;GO:0042060//wound healing;GO:0045104//intermediate filament cytoskeleton organization;GO:0048870//cell motility;GO:0031581//hemidesmosome assembly;GO:0009611//response to wounding;GO:0008090//retrograde axonal transport;GO:…	GO:0016020//membrane;GO:0015630//microtubule cytoskeleton;GO:0005635//nuclear envelope;GO:0005874//microtubule;GO:0030056//hemidesmosome;GO:0005829//cytosol;GO:0005783//endoplasmic reticulum;GO:0042995//cell projection;GO:0005925//focal adhesion;GO:0031673//H zone;GO:0005938//cell cortex;GO:0035371//microtubule plus-end;GO:0005634//nucleus;GO:0005886//plasma membrane;GO:0005654//nucleoplasm;GO:00…	GO:0008022//protein C-terminus binding;GO:0003779//actin binding;GO:0005178//integrin binding;GO:0051010//microtubule plus-end binding;GO:0008092//cytoskeletal protein binding;GO:0005198//structural molecule activity;GO:0008017//microtubule binding;GO:0005509//calcium ion binding;GO:0005515//protein binding;GO:0046872//metal ion binding	-
ENSG00000088367	1272.113661473	991.246397215266	1552.98092573073	1.56669515278296	0.647724487817053	5.17452587894819e-12	5.14624275613158e-10	Nodiff	20	36091504	36232799	+	9676	EPB41L1	GO:0005515;GO:0031032;GO:0005198;GO:0030866;GO:0005829;GO:0005856;GO:0003779;GO:0008092;GO:0005737;GO:0005886	K23961	-	S;L	KOG3527;35H42;38FCN;3BDA9;3CRJE;3J5SN;480EQ;490HX;4MG9V;4N23W	erythrocyte membrane protein band 4.1 like 1 [Source:HGNC Symbol;Acc:HGNC:3378]	2036	Q9H4G0	GO:0030866//cortical actin cytoskeleton organization;GO:0031032//actomyosin structure organization	GO:0005737//cytoplasm;GO:0005829//cytosol;GO:0005886//plasma membrane;GO:0005856//cytoskeleton	GO:0003779//actin binding;GO:0008092//cytoskeletal protein binding;GO:0005198//structural molecule activity;GO:0005515//protein binding	-
ENSG00000196535	2220.9361149494	1802.4939136561	2639.37831624269	1.46429249843573	0.550203766663738	5.23837643814577e-12	5.17758540293766e-10	Nodiff	17	29071122	29180398	-	18978	MYO18A	GO:0043066;GO:0016477;GO:0005856;GO:0005793;GO:1903028;GO:0008094;GO:0000166;GO:0007030;GO:0005515;GO:0005524;GO:0006259;GO:0005794;GO:0043531;GO:0003723;GO:0090161;GO:0016020;GO:0031032;GO:0003774;GO:0000139;GO:0051015;GO:0042641;GO:0005737;GO:0048194;GO:0043030;GO:0003779;GO:0005802;GO:0016459;GO:0003677;GO:0050714;GO:0009986;GO:0090164	K10362	-	Z	KOG0161;35A6T;38B7G;3BA4F;3CRJ1;3JBWN;487JS;48Z9F;4MG1W;4MT54	myosin XVIIIA [Source:HGNC Symbol;Acc:HGNC:31104]	399687	Q92614	GO:0043030//regulation of macrophage activation;GO:0031032//actomyosin structure organization;GO:0006259//DNA metabolic process;GO:0007030//Golgi organization;GO:0090161//Golgi ribbon formation;GO:0048194//Golgi vesicle budding;GO:0050714//positive regulation of protein secretion;GO:0016477//cell migration;GO:1903028//positive regulation of opsonization;GO:0090164//asymmetric Golgi ribbon formati…	GO:0005793//endoplasmic reticulum-Golgi intermediate compartment;GO:0016020//membrane;GO:0005802//trans-Golgi network;GO:0042641//actomyosin;GO:0000139//Golgi membrane;GO:0009986//cell surface;GO:0005737//cytoplasm;GO:0005794//Golgi apparatus;GO:0016459//myosin complex;GO:0005856//cytoskeleton	GO:0003779//actin binding;GO:0003774//cytoskeletal motor activity;GO:0003677//DNA binding;GO:0043531//ADP binding;GO:0005515//protein binding;GO:0003723//RNA binding;GO:0005524//ATP binding;GO:0051015//actin filament binding;GO:0000166//nucleotide binding;GO:0008094//ATP-dependent activity, acting on DNA	-
ENSG00000124356	787.621553546724	993.763471790645	581.479635302803	0.585128807617616	-0.773173846848138	5.52767957318804e-12	5.43001259668018e-10	Nodiff	2	73828916	73873659	+	18050	STAMBP	GO:0046580;GO:0008237;GO:0061578;GO:0032154;GO:0008284;GO:0008233;GO:0005515;GO:0140492;GO:0016579;GO:0005768;GO:0070062;GO:0006508;GO:0016020;GO:0014067;GO:0000281;GO:0110091;GO:0019904;GO:0005769;GO:0007259;GO:0005654;GO:0005737;GO:0046872;GO:0070536;GO:0110088;GO:0101005;GO:0016787;GO:0070122;GO:0005829;GO:0005886;GO:0005634	K11866	EC:3.4.19.12	O;T;I	KOG2880;35FDI;38CKJ;3BFSU;3CRQ0;3JDYR;47ZTW;48UUD;4MMH3;4MT36	STAM binding protein [Source:HGNC Symbol;Acc:HGNC:16950]	10617	O95630;A0A140VK54	GO:0016579//protein deubiquitination;GO:0070536//protein K63-linked deubiquitination;GO:0014067//negative regulation of phosphatidylinositol 3-kinase signaling;GO:0046580//negative regulation of Ras protein signal transduction;GO:0000281//mitotic cytokinesis;GO:0006508//proteolysis;GO:0110088//hippocampal neuron apoptotic process;GO:0110091//negative regulation of hippocampal neuron apoptotic pro…	GO:0070062//extracellular exosome;GO:0016020//membrane;GO:0005769//early endosome;GO:0032154//cleavage furrow;GO:0005768//endosome;GO:0005829//cytosol;GO:0005737//cytoplasm;GO:0005634//nucleus;GO:0005886//plasma membrane;GO:0005654//nucleoplasm	GO:0008237//metallopeptidase activity;GO:0070122//isopeptidase activity;GO:0061578//Lys63-specific deubiquitinase activity;GO:0008233//peptidase activity;GO:0140492//metal-dependent deubiquitinase activity;GO:0005515//protein binding;GO:0101005//deubiquitinase activity;GO:0016787//hydrolase activity;GO:0019904//protein domain specific binding;GO:0046872//metal ion binding	ko04144(Endocytosis)
ENSG00000138675	950.143395663524	720.003258700461	1180.28353262659	1.63927526488823	0.713058130181796	6.34437948713515e-12	6.19428075292732e-10	Nodiff	4	80266639	80336680	+	5958	FGF5	GO:0007267;GO:0023019;GO:0001934;GO:0030334;GO:0030154;GO:0010628;GO:0005104;GO:0007399;GO:0051781;GO:0010001;GO:0009887;GO:0008543;GO:0005615;GO:0008284;GO:0005737;GO:0005576;GO:0008083	K04358	-	S;O;T	KOG3885;35EDB;39R39;3BIRX;3D1Q9;3J6IP;487UC;494VT;4MAHT;4N0Q8	fibroblast growth factor 5 [Source:HGNC Symbol;Acc:HGNC:3683]	2250	P12034;Q8NBG6;A0A7U3L5M4	GO:0010001//glial cell differentiation;GO:0023019//signal transduction involved in regulation of gene expression;GO:0009887//animal organ morphogenesis;GO:0007399//nervous system development;GO:0030334//regulation of cell migration;GO:0001934//positive regulation of protein phosphorylation;GO:0008543//fibroblast growth factor receptor signaling pathway;GO:0051781//positive regulation of cell divi…	GO:0005737//cytoplasm;GO:0005615//extracellular space;GO:0005576//extracellular region	GO:0005104//fibroblast growth factor receptor binding;GO:0008083//growth factor activity	ko05226(Gastric cancer);ko05224(Breast cancer);ko05218(Melanoma);ko05207(Chemical carcinogenesis - receptor activation);ko05200(Pathways in cancer);ko04810(Regulation of actin cytoskeleton);ko04151(PI3K-Akt signaling pathway);ko04020(Calcium signaling pathway);ko04015(Rap1 signaling pathway);ko04014(Ras signaling pathway);ko04010(MAPK signaling pathway)
ENSG00000023171	819.726000471311	592.051711335915	1047.40028960671	1.76910271442901	0.823017813599562	6.71133362929878e-12	6.51284085286861e-10	Nodiff	11	123358428	123627774	+	14932	GRAMD1B	GO:0044232;GO:0043231;GO:0001786;GO:0005783;GO:0120009;GO:0015918;GO:0140268;GO:0016020;GO:0032366;GO:0016021;GO:0120015;GO:0071397;GO:0008289;GO:0005789;GO:0006869;GO:0070300;GO:0042632;GO:0032934;GO:0120020;GO:0005886;GO:0015485	-	-	S	KOG1032;35GK1;38D80;3BBIM;3CX1E;3J62H;4821B;491TG;4MHWD;4N4MI	GRAM domain containing 1B [Source:HGNC Symbol;Acc:HGNC:29214]	57476	Q3KR37	GO:0006869//lipid transport;GO:0042632//cholesterol homeostasis;GO:0071397//cellular response to cholesterol;GO:0015918//sterol transport;GO:0120009//intermembrane lipid transfer;GO:0032366//intracellular sterol transport	GO:0016020//membrane;GO:0005789//endoplasmic reticulum membrane;GO:0043231//intracellular membrane-bounded organelle;GO:0016021//integral component of membrane;GO:0140268//endoplasmic reticulum-plasma membrane contact site;GO:0044232//organelle membrane contact site;GO:0005783//endoplasmic reticulum;GO:0005886//plasma membrane	GO:0120020//cholesterol transfer activity;GO:0070300//phosphatidic acid binding;GO:0015485//cholesterol binding;GO:0120015//sterol transfer activity;GO:0008289//lipid binding;GO:0032934//sterol binding;GO:0001786//phosphatidylserine binding	-
ENSG00000173801	688.498233219371	500.301644947748	876.694821490995	1.75233247850416	0.809276530408085	7.32184658462573e-12	7.06249442849561e-10	Nodiff	17	41754604	41786931	-	4942	JUP	GO:0002159;GO:0045944;GO:0043588;GO:0001954;GO:0016477;GO:0043537;GO:0005856;GO:0030054;GO:0098609;GO:0016342;GO:0016328;GO:0005515;GO:0009898;GO:0030057;GO:0005198;GO:0005882;GO:0045296;GO:0003713;GO:0005915;GO:0070062;GO:0005911;GO:0071665;GO:0032993;GO:0019903;GO:0044877;GO:0086091;GO:0072659;GO:0016020;GO:0001533;GO:0050982;GO:0014704;GO:0090263;GO:0007155;GO:0086073;GO:0030018;GO:0106006;GO:…	K10056	-	F;Z;T	KOG4203;35DEW;39SKG;3BGPS;3E4CF;3J8FJ;4835U;48V0C;4M75V;4MSKX	junction plakoglobin [Source:HGNC Symbol;Acc:HGNC:6207]	3728	P14923;A0A0S2Z487	GO:0051091//positive regulation of DNA-binding transcription factor activity;GO:0042307//positive regulation of protein import into nucleus;GO:0002159//desmosome assembly;GO:0086073//bundle of His cell-Purkinje myocyte adhesion involved in cell communication;GO:0043537//negative regulation of blood vessel endothelial cell migration;GO:0001954//positive regulation of cell-matrix adhesion;GO:004576…	GO:0071665//gamma-catenin-TCF7L2 complex;GO:0016020//membrane;GO:0016328//lateral plasma membrane;GO:0035580//specific granule lumen;GO:0005915//zonula adherens;GO:0005829//cytosol;GO:0005925//focal adhesion;GO:0001533//cornified envelope;GO:0070062//extracellular exosome;GO:0005576//extracellular region;GO:0014704//intercalated disc;GO:0016327//apicolateral plasma membrane;GO:0005886//plasma mem…	GO:0106006//cytoskeletal protein-membrane anchor activity;GO:0044877//protein-containing complex binding;GO:0086083//cell adhesive protein binding involved in bundle of His cell-Purkinje myocyte communication;GO:0005198//structural molecule activity;GO:0042803//protein homodimerization activity;GO:0045294//alpha-catenin binding;GO:0005515//protein binding;GO:0019903//protein phosphatase binding;G…	ko05412(Arrhythmogenic right ventricular cardiomyopathy);ko05226(Gastric cancer);ko05221(Acute myeloid leukemia);ko05202(Transcriptional misregulation in cancer);ko05200(Pathways in cancer)
ENSG00000206527	2027.18777081367	2417.69394959731	1636.68159203003	0.676959791499925	-0.56285794842292	7.69730828790946e-12	7.38019762311415e-10	Nodiff	3	123490820	123585053	-	5219	HACD2	GO:0102343;GO:0030497;GO:0006631;GO:0042761;GO:0030148;GO:0005783;GO:0005515;GO:0035338;GO:0102344;GO:0016829;GO:0016020;GO:0102345;GO:0016021;GO:0006633;GO:0102158;GO:0005789;GO:0018812;GO:0019899;GO:0030176;GO:0080023;GO:0006629	K10703	EC:4.2.1.134	O;I	KOG3187;35J7C;38E6D;3BAFA;3CZWF;3J8S2;4823Z;48ZNB;4M5PM;4N5MA	3-hydroxyacyl-CoA dehydratase 2 [Source:HGNC Symbol;Acc:HGNC:9640]	201562	Q6Y1H2	GO:0006633//fatty acid biosynthetic process;GO:0042761//very long-chain fatty acid biosynthetic process;GO:0030497//fatty acid elongation;GO:0030148//sphingolipid biosynthetic process;GO:0035338//long-chain fatty-acyl-CoA biosynthetic process;GO:0006629//lipid metabolic process;GO:0006631//fatty acid metabolic process	GO:0016020//membrane;GO:0005789//endoplasmic reticulum membrane;GO:0030176//integral component of endoplasmic reticulum membrane;GO:0016021//integral component of membrane;GO:0005783//endoplasmic reticulum	GO:0102344//3-hydroxy-behenoyl-CoA dehydratase activity;GO:0019899//enzyme binding;GO:0080023//3R-hydroxyacyl-CoA dehydratase activity;GO:0016829//lyase activity;GO:0102343//3-hydroxy-arachidoyl-CoA dehydratase activity;GO:0018812//3-hydroxyacyl-CoA dehydratase activity;GO:0005515//protein binding;GO:0102345//3-hydroxy-lignoceroyl-CoA dehydratase activity;GO:0102158//very-long-chain 3-hydroxyacyl…	ko01040(Biosynthesis of unsaturated fatty acids);ko00062(Fatty acid elongation)
ENSG00000198755	3808.76122494866	4439.07914069947	3178.44330919785	0.716014112038792	-0.481940072806005	8.0497474893913e-12	7.67217600000794e-10	Nodiff	6	35468401	35470785	+	1508	RPL10A	GO:0005515;GO:0016020;GO:0006412;GO:0015934;GO:0005829;GO:0022625;GO:0022626;GO:0000470;GO:0003735;GO:0045471;GO:0070062;GO:0002181;GO:0005840;GO:0014069;GO:0005925;GO:0042788;GO:0005737;GO:0005634;GO:0003723	K02865	-	J	KOG1570;35FHP;38FV6;3BBPG;3CVNG;3J9NB;482MK;48W3Y;4MMK6;4MSN9	ribosomal protein L10a [Source:HGNC Symbol;Acc:HGNC:10299]	4736	P62906	GO:0045471//response to ethanol;GO:0002181//cytoplasmic translation;GO:0006412//translation;GO:0000470//maturation of LSU-rRNA	GO:0070062//extracellular exosome;GO:0016020//membrane;GO:0022626//cytosolic ribosome;GO:0014069//postsynaptic density;GO:0015934//large ribosomal subunit;GO:0005840//ribosome;GO:0042788//polysomal ribosome;GO:0022625//cytosolic large ribosomal subunit;GO:0005829//cytosol;GO:0005737//cytoplasm;GO:0005634//nucleus;GO:0005925//focal adhesion	GO:0003735//structural constituent of ribosome;GO:0003723//RNA binding;GO:0005515//protein binding	ko05171(Coronavirus disease - COVID-19);ko03010(Ribosome)
ENSG00000143924	1544.40242566403	1900.56683428042	1188.23801704764	0.625201911143274	-0.67760590645268	8.60218260472672e-12	8.15018626431268e-10	Nodiff	2	42169353	42332548	+	8354	EML4	GO:0008017;GO:0005874;GO:0007049;GO:0072686;GO:0005856;GO:0005515;GO:0007080;GO:0051301;GO:0043621;GO:0003674;GO:0007017;GO:0048487;GO:0030496;GO:0000278;GO:0016020;GO:0005815;GO:0043014;GO:0008608;GO:0015630;GO:0005737;GO:0005819;GO:0005829;GO:0000226	K15420	-	S;Z;O	KOG2106;35CNZ;39YI8;3BJX9;3E4DH;3J8NN;47Z6E;497D2;4MB6M;4N69X	EMAP like 4 [Source:HGNC Symbol;Acc:HGNC:1316]	27436	Q9HC35	GO:0051301//cell division;GO:0000278//mitotic cell cycle;GO:0000226//microtubule cytoskeleton organization;GO:0007017//microtubule-based process;GO:0007049//cell cycle;GO:0008608//attachment of spindle microtubules to kinetochore;GO:0007080//mitotic metaphase plate congression	GO:0005815//microtubule organizing center;GO:0016020//membrane;GO:0072686//mitotic spindle;GO:0015630//microtubule cytoskeleton;GO:0005874//microtubule;GO:0005819//spindle;GO:0030496//midbody;GO:0005737//cytoplasm;GO:0005829//cytosol;GO:0005856//cytoskeleton	GO:0048487//beta-tubulin binding;GO:0003674//molecular_function;GO:0008017//microtubule binding;GO:0043014//alpha-tubulin binding;GO:0005515//protein binding;GO:0043621//protein self-association	ko05235(PD-L1 expression and PD-1 checkpoint pathway in cancer);ko05223(Non-small cell lung cancer);ko05200(Pathways in cancer)
ENSG00000106105	5636.88932791469	6506.69893560771	4767.07972022166	0.732641815365693	-0.448820049998253	9.28823310826891e-12	8.74842285468246e-10	Nodiff	7	30580533	30634033	+	17366	GARS1	GO:0070150;GO:0015966;GO:0042802;GO:0004812;GO:0000166;GO:0004820;GO:0005515;GO:0005524;GO:0046983;GO:0070062;GO:0042995;GO:0016874;GO:0005759;GO:0006418;GO:0030424;GO:0006412;GO:0006426;GO:0005737;GO:0030141;GO:0004081;GO:0016740;GO:0016787;GO:0005829;GO:0005739;GO:0005576	K01880	EC:6.1.1.14	J	KOG2298;35I10;38CGD;3BBNM;3CXBQ;3J98R;481FM;490DM;4M7G0;4MXSG	glycyl-tRNA synthetase 1 [Source:HGNC Symbol;Acc:HGNC:4162]	2617	P41250	GO:0006426//glycyl-tRNA aminoacylation;GO:0070150//mitochondrial glycyl-tRNA aminoacylation;GO:0015966//diadenosine tetraphosphate biosynthetic process;GO:0006418//tRNA aminoacylation for protein translation;GO:0006412//translation	GO:0070062//extracellular exosome;GO:0005576//extracellular region;GO:0030141//secretory granule;GO:0005739//mitochondrion;GO:0030424//axon;GO:0005737//cytoplasm;GO:0005829//cytosol;GO:0042995//cell projection;GO:0005759//mitochondrial matrix	GO:0004081//bis(5'-nucleosyl)-tetraphosphatase (asymmetrical) activity;GO:0046983//protein dimerization activity;GO:0004812//aminoacyl-tRNA ligase activity;GO:0042802//identical protein binding;GO:0016874//ligase activity;GO:0005515//protein binding;GO:0005524//ATP binding;GO:0016740//transferase activity;GO:0004820//glycine-tRNA ligase activity;GO:0016787//hydrolase activity;GO:0000166//nucleoti…	ko00970(Aminoacyl-tRNA biosynthesis)
ENSG00000143947	961.329214780693	1197.30412016644	725.354309394949	0.605822946048259	-0.723031872443909	9.75106709113074e-12	9.13064831948453e-10	Nodiff	2	55231903	55235853	+	2941	RPS27A	GO:0030666;GO:0005741;GO:0003735;GO:0005615;GO:0005515;GO:0016567;GO:0019941;GO:0022626;GO:0070062;GO:0002181;GO:0003723;GO:0016020;GO:0015935;GO:0006412;GO:0031982;GO:0010008;GO:0005737;GO:0005654;GO:0031386;GO:0031625;GO:0046872;GO:0005730;GO:0005789;GO:0005829;GO:0005840;GO:0005886;GO:0022627;GO:0005634	K02977	-	J	KOG0004;35H1A;38CAM;3BDTF;3CUJQ;3JBSG;483G4;4948X;4M957;4MVFG	ribosomal protein S27a [Source:HGNC Symbol;Acc:HGNC:10417]	6233	P62979;B2RDW1	GO:0019941//modification-dependent protein catabolic process;GO:0002181//cytoplasmic translation;GO:0016567//protein ubiquitination;GO:0006412//translation	GO:0005615//extracellular space;GO:0016020//membrane;GO:0015935//small ribosomal subunit;GO:0005789//endoplasmic reticulum membrane;GO:0022626//cytosolic ribosome;GO:0070062//extracellular exosome;GO:0005730//nucleolus;GO:0005840//ribosome;GO:0022627//cytosolic small ribosomal subunit;GO:0005741//mitochondrial outer membrane;GO:0005829//cytosol;GO:0005737//cytoplasm;GO:0005634//nucleus;GO:0010008…	GO:0003735//structural constituent of ribosome;GO:0031386//protein tag;GO:0031625//ubiquitin protein ligase binding;GO:0005515//protein binding;GO:0046872//metal ion binding;GO:0003723//RNA binding	ko05171(Coronavirus disease - COVID-19);ko05167(Kaposi sarcoma-associated herpesvirus infection);ko05131(Shigellosis);ko05022(Pathways of neurodegeneration - multiple diseases);ko05012(Parkinson disease);ko04137(Mitophagy - animal);ko04120(Ubiquitin mediated proteolysis);ko03010(Ribosome)
ENSG00000147883	731.336498219641	536.517700763198	926.155295676084	1.72623437094177	0.78762835260534	1.010694657847e-11	9.40886212874777e-10	Nodiff	9	22002903	22009305	-	4000	CDKN2B	GO:0034097;GO:0007049;GO:0001889;GO:0016310;GO:0048536;GO:0050680;GO:0090398;GO:0030858;GO:0007568;GO:0005515;GO:0070316;GO:1902807;GO:0004861;GO:0030219;GO:0031670;GO:0071560;GO:0008285;GO:0016301;GO:0000079;GO:0042326;GO:0045736;GO:2000134;GO:0060253;GO:0030511;GO:0005737;GO:0014070;GO:0005829;GO:0019901;GO:0031668;GO:0005634	K04685	-	S;I	KOG0504;35PUI;3A5DS;3BRX0;3D6EM;3JH3Z;48EW6;49BW3;4MJQ3;4N6TV	cyclin dependent kinase inhibitor 2B [Source:HGNC Symbol;Acc:HGNC:1788]	1030	P42772;K7PPU3	GO:0050680//negative regulation of epithelial cell proliferation;GO:0031668//cellular response to extracellular stimulus;GO:0060253//negative regulation of glial cell proliferation;GO:0031670//cellular response to nutrient;GO:0045736//negative regulation of cyclin-dependent protein serine/threonine kinase activity;GO:0001889//liver development;GO:1902807//negative regulation of cell cycle G1/S ph…	GO:0005737//cytoplasm;GO:0005634//nucleus;GO:0005829//cytosol	GO:0004861//cyclin-dependent protein serine/threonine kinase inhibitor activity;GO:0005515//protein binding;GO:0016301//kinase activity;GO:0019901//protein kinase binding	ko05226(Gastric cancer);ko05222(Small cell lung cancer);ko05203(Viral carcinogenesis);ko05200(Pathways in cancer);ko05166(Human T-cell leukemia virus 1 infection);ko04934(Cushing syndrome);ko04350(TGF-beta signaling pathway);ko04218(Cellular senescence);ko04110(Cell cycle);ko04068(FoxO signaling pathway)
ENSG00000157020	1863.72897684699	1503.15322716791	2224.30472652606	1.47975913986951	0.565362367749813	1.13395346223031e-11	1.04952964377062e-09	Nodiff	3	10293131	10321112	-	5380	SEC13	GO:0005765;GO:0043231;GO:0090110;GO:0042802;GO:1904262;GO:0005764;GO:0015031;GO:0005783;GO:0005515;GO:0031410;GO:0005198;GO:1904263;GO:0070062;GO:0090114;GO:0032008;GO:0061700;GO:0016020;GO:0030127;GO:0000776;GO:0006886;GO:0016192;GO:0006606;GO:0005654;GO:0006913;GO:0032527;GO:0005789;GO:0012507;GO:0031080;GO:0005829;GO:0005643;GO:0005635;GO:0051028;GO:0005634	K14004	-	U	KOG1332;35APA;38CKM;3BG0N;3CX5S;3J3CP;4832B;48VFS;4MHAS;4N66D	SEC13 homolog, nuclear pore and COPII coat complex component [Source:HGNC Symbol;Acc:HGNC:10697]	6396	P55735	GO:0006606//protein import into nucleus;GO:0006913//nucleocytoplasmic transport;GO:0090114//COPII-coated vesicle budding;GO:0090110//COPII-coated vesicle cargo loading;GO:0006886//intracellular protein transport;GO:0032008//positive regulation of TOR signaling;GO:1904262//negative regulation of TORC1 signaling;GO:0015031//protein transport;GO:0032527//protein exit from endoplasmic reticulum;GO:00…	GO:0070062//extracellular exosome;GO:0016020//membrane;GO:0005789//endoplasmic reticulum membrane;GO:0061700//GATOR2 complex;GO:0005764//lysosome;GO:0031410//cytoplasmic vesicle;GO:0005635//nuclear envelope;GO:0012507//ER to Golgi transport vesicle membrane;GO:0043231//intracellular membrane-bounded organelle;GO:0031080//nuclear pore outer ring;GO:0005643//nuclear pore;GO:0005829//cytosol;GO:0030…	GO:0042802//identical protein binding;GO:0005198//structural molecule activity;GO:0005515//protein binding	ko05014(Amyotrophic lateral sclerosis);ko04150(mTOR signaling pathway);ko04141(Protein processing in endoplasmic reticulum);ko03013(Nucleocytoplasmic transport)
ENSG00000070756	21091.5149513176	24359.8574433644	17823.1724592707	0.731661607655496	-0.450751536316641	1.22951705828203e-11	1.13143834121908e-09	Nodiff	8	100685816	100722809	-	9546	PABPC1	GO:0000398;GO:0036464;GO:0060213;GO:0030027;GO:0010494;GO:0005681;GO:1900153;GO:0008143;GO:0005515;GO:0008266;GO:0003730;GO:0008380;GO:0070062;GO:0042995;GO:0006397;GO:1900152;GO:0003723;GO:0031047;GO:0016020;GO:0006378;GO:0000184;GO:1990904;GO:0106002;GO:0005737;GO:0070934;GO:2000623;GO:2000767;GO:0048255;GO:0031252;GO:0005829;GO:0045070;GO:0071013;GO:0008494;GO:0003676;GO:0005925;GO:0008022;GO:…	K13126	-	A;J	KOG0123;359RU;38F9F;3BB3Q;3CUUM;3JCBK;481K5;496B9;4MA4C;4N3MI	poly(A) binding protein cytoplasmic 1 [Source:HGNC Symbol;Acc:HGNC:8554]	26986	P11940;A0A024R9C1	GO:0045070//positive regulation of viral genome replication;GO:0048255//mRNA stabilization;GO:1900153//positive regulation of nuclear-transcribed mRNA catabolic process, deadenylation-dependent decay;GO:0070934//CRD-mediated mRNA stabilization;GO:0000398//mRNA splicing, via spliceosome;GO:1900152//negative regulation of nuclear-transcribed mRNA catabolic process, deadenylation-dependent decay;GO:…	GO:0070062//extracellular exosome;GO:0016020//membrane;GO:0031252//cell leading edge;GO:0106002//mCRD-mediated mRNA stability complex;GO:0010494//cytoplasmic stress granule;GO:1990904//ribonucleoprotein complex;GO:0071013//catalytic step 2 spliceosome;GO:0036464//cytoplasmic ribonucleoprotein granule;GO:0005681//spliceosomal complex;GO:0005829//cytosol;GO:0005737//cytoplasm;GO:0005634//nucleus;GO…	GO:0008022//protein C-terminus binding;GO:0008143//poly(A) binding;GO:0008266//poly(U) RNA binding;GO:0003676//nucleic acid binding;GO:0003723//RNA binding;GO:0005515//protein binding;GO:0008494//translation activator activity;GO:0003730//mRNA 3'-UTR binding	ko03018(RNA degradation);ko03015(mRNA surveillance pathway)
ENSG00000162493	1454.57408736643	1152.13463001501	1757.01354471785	1.52500714668647	0.608816003636158	1.44240028268770e-11	1.3197550472226e-09	Nodiff	1	13583465	13617957	+	3707	PDPN	GO:0005887;GO:0051087;GO:0031527;GO:0008360;GO:0044319;GO:0043066;GO:0010718;GO:0061851;GO:0016477;GO:0030027;GO:0098609;GO:0030054;GO:0016324;GO:0000902;GO:0005515;GO:0032587;GO:0031410;GO:0016323;GO:0055093;GO:0070252;GO:0030168;GO:0031528;GO:0042995;GO:0008285;GO:0005102;GO:0016020;GO:0030324;GO:0090091;GO:0016021;GO:0045121;GO:1900024;GO:0019956;GO:0005737;GO:0001946;GO:2000392;GO:0030335;GO:…	K16778	-	S;T;P	2QRWU;35Q8X;3A3D9;3BQUG;3D75D;3JH1C;48EVB;49BTP;4MJGS;4MTFN	podoplanin [Source:HGNC Symbol;Acc:HGNC:29602]	10630	Q86YL7	GO:0008360//regulation of cell shape;GO:0000902//cell morphogenesis;GO:2000392//regulation of lamellipodium morphogenesis;GO:0030335//positive regulation of cell migration;GO:0010718//positive regulation of epithelial to mesenchymal transition;GO:0044319//wound healing, spreading of cells;GO:0060838//lymphatic endothelial cell fate commitment;GO:0090091//positive regulation of extracellular matri…	GO:0016020//membrane;GO:0005887//integral component of plasma membrane;GO:0097197//tetraspanin-enriched microdomain;GO:0005829//cytosol;GO:0042995//cell projection;GO:0032587//ruffle membrane;GO:0030175//filopodium;GO:0031528//microvillus membrane;GO:0031258//lamellipodium membrane;GO:0005886//plasma membrane;GO:0031527//filopodium membrane;GO:0016323//basolateral plasma membrane;GO:0016021//inte…	GO:0019956//chemokine binding;GO:0005515//protein binding;GO:0005102//signaling receptor binding;GO:0051087//chaperone binding	-
ENSG00000136010	3314.78648808666	3875.80177742279	2753.77119875054	0.710503621416279	-0.493086092025934	1.45948392940227e-11	1.32779867486302e-09	Nodiff	12	105019784	105107643	-	9493	ALDH1L2	GO:0005515;GO:0009058;GO:0016620;GO:0005737;GO:0006635;GO:0004029;GO:0016155;GO:0009258;GO:0016742;GO:0003824;GO:0016491;GO:0070062;GO:0006730;GO:0006740;GO:0005739;GO:0005654;GO:0046655;GO:0005759	K00289	EC:1.5.1.6	F;C	KOG2452;35NRV;39MAJ;3BCUT;3CY12;3JACF;487KE;48XCX;4MDCW;4N4QA	aldehyde dehydrogenase 1 family member L2 [Source:HGNC Symbol;Acc:HGNC:26777]	160428	Q3SY69;B4DTU7	GO:0009258//10-formyltetrahydrofolate catabolic process;GO:0046655//folic acid metabolic process;GO:0006730//one-carbon metabolic process;GO:0006740//NADPH regeneration;GO:0006635//fatty acid beta-oxidation;GO:0009058//biosynthetic process	GO:0070062//extracellular exosome;GO:0005739//mitochondrion;GO:0005737//cytoplasm;GO:0005759//mitochondrial matrix;GO:0005654//nucleoplasm	GO:0016742//hydroxymethyl-, formyl- and related transferase activity;GO:0004029//aldehyde dehydrogenase (NAD+) activity;GO:0016491//oxidoreductase activity;GO:0016155//formyltetrahydrofolate dehydrogenase activity;GO:0005515//protein binding;GO:0003824//catalytic activity;GO:0016620//oxidoreductase activity, acting on the aldehyde or oxo group of donors, NAD or NADP as acceptor	ko00670(One carbon pool by folate)
ENSG00000196954	1552.57691758737	1238.18604226019	1866.96779291454	1.50782493841278	0.592468938457659	1.49791696384545e-11	1.35506476977928e-09	Nodiff	11	104942866	104969366	-	6665	CASP4	GO:0045087;GO:0072559;GO:0012501;GO:0050830;GO:0097199;GO:0004197;GO:0005739;GO:0050700;GO:0008233;GO:0005783;GO:0005515;GO:0061702;GO:0002376;GO:0070059;GO:1903265;GO:0097169;GO:2000494;GO:0006915;GO:0097193;GO:0006508;GO:0016020;GO:0072557;GO:0008234;GO:0042981;GO:0050727;GO:0005737;GO:1904646;GO:0005789;GO:0006954;GO:0016787;GO:0005829;GO:0032991;GO:0070269;GO:0016540;GO:0005886;GO:0050729;GO:…	K04394	-	O;D	KOG3573;35K0U;38HRC;3BIM4;3CYXK;3J8V1;4822B;48ZB4;4MCRX;4N3RQ	caspase 4 [Source:HGNC Symbol;Acc:HGNC:1505]	837	P49662	GO:0050830//defense response to Gram-positive bacterium;GO:0016540//protein autoprocessing;GO:0002376//immune system process;GO:0070269//pyroptosis;GO:1903265//positive regulation of tumor necrosis factor-mediated signaling pathway;GO:0050727//regulation of inflammatory response;GO:0070059//intrinsic apoptotic signaling pathway in response to endoplasmic reticulum stress;GO:0006915//apoptotic pro…	GO:0016020//membrane;GO:0005576//extracellular region;GO:0005789//endoplasmic reticulum membrane;GO:0061702//inflammasome complex;GO:0072557//IPAF inflammasome complex;GO:0032991//protein-containing complex;GO:0005739//mitochondrion;GO:0097169//AIM2 inflammasome complex;GO:0072559//NLRP3 inflammasome complex;GO:0005737//cytoplasm;GO:0005829//cytosol;GO:0005783//endoplasmic reticulum;GO:0005886//p…	GO:0097199//cysteine-type endopeptidase activity involved in apoptotic signaling pathway;GO:0008234//cysteine-type peptidase activity;GO:0008233//peptidase activity;GO:0050700//CARD domain binding;GO:0005515//protein binding;GO:0016787//hydrolase activity;GO:0004197//cysteine-type endopeptidase activity	ko05132(Salmonella infection);ko05131(Shigellosis);ko05130(Pathogenic Escherichia coli infection);ko04621(NOD-like receptor signaling pathway);ko04613(Neutrophil extracellular trap formation)
ENSG00000084444	601.228968423554	772.748562765282	429.709374081826	0.556079163116279	-0.846637816065231	1.57052388670225e-11	1.4127656445998e-09	Nodiff	12	13044381	13142521	+	6710	FAM234B	GO:0016020;GO:0016021;GO:0005856;GO:0005737;GO:0005794	-	-	S	2QVNA;35B6P;38E0H;3BBUR;3CSA9;3J45Z;47ZKU;48XDZ;4MA7V;4N2KR	family with sequence similarity 234 member B [Source:HGNC Symbol;Acc:HGNC:29288]	57613	A2RU67	-	GO:0016020//membrane;GO:0016021//integral component of membrane;GO:0005737//cytoplasm;GO:0005794//Golgi apparatus;GO:0005856//cytoskeleton	-	-
ENSG00000166471	1300.62711222814	1020.95289264471	1580.30133181157	1.54786899885057	0.630283376710993	1.59887523207838e-11	1.43023409028151e-09	Nodiff	11	9280654	9314636	-	4278	TMEM41B	GO:0005515;GO:0016020;GO:0032365;GO:0005789;GO:0000045;GO:0006869;GO:0012505;GO:0007399;GO:0016021;GO:0017128;GO:0044233;GO:0044830;GO:0006914;GO:0005737;GO:0017121;GO:0005783	-	-	S;O	KOG3140;35I8T;38HHE;3BD0P;3CYB7;3J6Z5;485AR;497UY;4MCBR;4N3FE	transmembrane protein 41B [Source:HGNC Symbol;Acc:HGNC:28948]	440026	Q5BJD5	GO:0006869//lipid transport;GO:0044830//modulation by host of viral RNA genome replication;GO:0007399//nervous system development;GO:0000045//autophagosome assembly;GO:0032365//intracellular lipid transport;GO:0017121//plasma membrane phospholipid scrambling;GO:0006914//autophagy	GO:0016020//membrane;GO:0005789//endoplasmic reticulum membrane;GO:0012505//endomembrane system;GO:0044233//mitochondria-associated endoplasmic reticulum membrane;GO:0016021//integral component of membrane;GO:0005737//cytoplasm;GO:0005783//endoplasmic reticulum	GO:0005515//protein binding;GO:0017128//phospholipid scramblase activity	-
ENSG00000124201	5569.39023388515	4669.44923259598	6469.33123517432	1.38545916507967	0.470364189559686	1.72445027854534e-11	1.53399432555933e-09	Nodiff	20	49237946	49278426	-	9340	ZNFX1	GO:0016020;GO:0031380;GO:0002376;GO:0008270;GO:0045087;GO:0046872;GO:0045071;GO:0005741;GO:0010494;GO:0002218;GO:0004386;GO:0051607;GO:0042742;GO:0005739;GO:0005737;GO:0031048;GO:0005634;GO:0003723	-	-	L	KOG1807;35C5V;38E0G;3BCP1;3CT3Y;3J2I4;4873A;48YFD;4MEJ0;4MSU1	zinc finger NFX1-type containing 1 [Source:HGNC Symbol;Acc:HGNC:29271]	57169	Q9P2E3	GO:0002376//immune system process;GO:0045071//negative regulation of viral genome replication;GO:0031048//heterochromatin assembly by small RNA;GO:0045087//innate immune response;GO:0042742//defense response to bacterium;GO:0002218//activation of innate immune response;GO:0051607//defense response to virus	GO:0016020//membrane;GO:0010494//cytoplasmic stress granule;GO:0005741//mitochondrial outer membrane;GO:0005739//mitochondrion;GO:0005737//cytoplasm;GO:0005634//nucleus;GO:0031380//nuclear RNA-directed RNA polymerase complex	GO:0004386//helicase activity;GO:0046872//metal ion binding;GO:0003723//RNA binding;GO:0008270//zinc ion binding	-
ENSG00000101350	1260.84156507821	1533.44988709146	988.233243064965	0.644450954272382	-0.63385752795358	1.7606649820044e-11	1.55755622606931e-09	Nodiff	20	32277651	32335011	+	6116	KIF3B	GO:0008017;GO:1904115;GO:0031267;GO:0005874;GO:0005856;GO:0030054;GO:0098971;GO:0008089;GO:0007018;GO:0000166;GO:0005813;GO:0005515;GO:0016939;GO:0008574;GO:0036372;GO:0005524;GO:0030425;GO:0005873;GO:0003777;GO:0032839;GO:0016887;GO:0005929;GO:0070062;GO:0042995;GO:0030496;GO:0016020;GO:0042073;GO:0030424;GO:0045202;GO:0015630;GO:0090307;GO:0016192;GO:0005737;GO:0007100;GO:0007052;GO:0072383;GO:…	K20196	-	Z	KOG4280;35ID8;39M8E;3BA0S;3CRJG;3JB0H;482D6;496WE;4M6SZ;4N46S	kinesin family member 3B [Source:HGNC Symbol;Acc:HGNC:6320]	9371	O15066	GO:0007100//mitotic centrosome separation;GO:0036372//opsin transport;GO:0032467//positive regulation of cytokinesis;GO:0007368//determination of left/right symmetry;GO:0072383//plus-end-directed vesicle transport along microtubule;GO:0060271//cilium assembly;GO:0008089//anterograde axonal transport;GO:0090307//mitotic spindle assembly;GO:0007052//mitotic spindle organization;GO:0042073//intracil…	GO:0016020//membrane;GO:0005813//centrosome;GO:0015630//microtubule cytoskeleton;GO:0005874//microtubule;GO:0030425//dendrite;GO:0030496//midbody;GO:0005871//kinesin complex;GO:0005829//cytosol;GO:0005929//cilium;GO:0042995//cell projection;GO:0005876//spindle microtubule;GO:0070062//extracellular exosome;GO:0030054//cell junction;GO:0043197//dendritic spine;GO:0016939//kinesin II complex;GO:0045…	GO:0031267//small GTPase binding;GO:0003777//microtubule motor activity;GO:0120170//intraciliary transport particle B binding;GO:0008017//microtubule binding;GO:0005515//protein binding;GO:0005524//ATP binding;GO:0008574//plus-end-directed microtubule motor activity;GO:0016887//ATP hydrolysis activity;GO:0000166//nucleotide binding	-
ENSG00000187720	960.332289339446	1186.76689849801	733.89768018088	0.61840086803037	-0.693385750556311	1.92173891892682e-11	1.69070788845364e-09	Nodiff	15	71096952	71783383	+	16031	THSD4	GO:0005201;GO:0001527;GO:0031012;GO:0062023;GO:0048251;GO:0016787;GO:0070062;GO:0005576	K23377	-	O;P	KOG3538;KOG4597;35HWV;393IC;3B9QK;3CRM0;3JD19;47Z90;492BB;4MKWK;4MWM1	thrombospondin type 1 domain containing 4 [Source:HGNC Symbol;Acc:HGNC:25835]	79875	Q6ZMP0	GO:0048251//elastic fiber assembly	GO:0062023//collagen-containing extracellular matrix;GO:0070062//extracellular exosome;GO:0005576//extracellular region;GO:0031012//extracellular matrix;GO:0001527//microfibril	GO:0005201//extracellular matrix structural constituent;GO:0016787//hydrolase activity	ko04350(TGF-beta signaling pathway)
ENSG00000082397	9326.86181907636	7997.39747643774	10656.326161715	1.3324742446666	0.414107647467852	2.13282147356144e-11	1.86616051555551e-09	Nodiff	18	5392381	5630700	-	12203	EPB41L3	GO:0008360;GO:0005856;GO:0030054;GO:0005515;GO:0005198;GO:0044224;GO:0005911;GO:0006915;GO:0033270;GO:0043217;GO:0008150;GO:0072659;GO:0016020;GO:0031032;GO:0071205;GO:0007010;GO:0002175;GO:0016021;GO:0106006;GO:0005737;GO:0001558;GO:0030913;GO:0048812;GO:0005200;GO:0030866;GO:0005829;GO:0003779;GO:0030673;GO:0030865;GO:0008092;GO:0005886	K23961	-	S;Z;L	KOG3527;35GEW;38FCN;3BDA9;3CRJE;3JDGV;484DK;493VC;4MGU8;4MVMY	erythrocyte membrane protein band 4.1 like 3 [Source:HGNC Symbol;Acc:HGNC:3380]	23136	Q9Y2J2	GO:0071205//protein localization to juxtaparanode region of axon;GO:0001558//regulation of cell growth;GO:0030865//cortical cytoskeleton organization;GO:0030866//cortical actin cytoskeleton organization;GO:0031032//actomyosin structure organization;GO:0072659//protein localization to plasma membrane;GO:0007010//cytoskeleton organization;GO:0002175//protein localization to paranode region of axon;…	GO:0033270//paranode region of axon;GO:0016020//membrane;GO:0030673//axolemma;GO:0044224//juxtaparanode region of axon;GO:0016021//integral component of membrane;GO:0005737//cytoplasm;GO:0005829//cytosol;GO:0005911//cell-cell junction;GO:0030054//cell junction;GO:0005886//plasma membrane;GO:0005856//cytoskeleton	GO:0106006//cytoskeletal protein-membrane anchor activity;GO:0003779//actin binding;GO:0008092//cytoskeletal protein binding;GO:0005198//structural molecule activity;GO:0005515//protein binding;GO:0005200//structural constituent of cytoskeleton	-
ENSG00000104067	2696.43079441309	3163.8661363808	2228.99545244537	0.704516359530673	-0.505294887231453	2.46509390297078e-11	2.14516758556349e-09	Nodiff	15	29699367	29968915	-	11315	TJP1	GO:0043066;GO:0051493;GO:0002102;GO:1901888;GO:2000250;GO:0098609;GO:0030054;GO:0043116;GO:0045177;GO:0005516;GO:0016324;GO:0046581;GO:0008284;GO:1905605;GO:0005515;GO:0071000;GO:0016323;GO:0005634;GO:0071896;GO:0045296;GO:0071253;GO:0042995;GO:0005911;GO:0007043;GO:0150105;GO:0016020;GO:0031032;GO:0070160;GO:0051497;GO:0014704;GO:0019904;GO:0032496;GO:0008013;GO:2000810;GO:0016327;GO:0071333;GO:…	K05701	-	O;T	KOG3580;35BXG;38BH5;3BEZ5;3CW8I;3J57I;483TB;48VDJ;4MIQF;4N4ST	tight junction protein 1 [Source:HGNC Symbol;Acc:HGNC:11827]	7082	Q07157;Q6MZU1	GO:0001825//blastocyst formation;GO:1902396//protein localization to bicellular tight junction;GO:0071000//response to magnetism;GO:0032496//response to lipopolysaccharide;GO:0045216//cell-cell junction organization;GO:0051497//negative regulation of stress fiber assembly;GO:0051493//regulation of cytoskeleton organization;GO:0007605//sensory perception of sound;GO:0030335//positive regulation of…	GO:0016020//membrane;GO:0005829//cytosol;GO:0042995//cell projection;GO:0070160//tight junction;GO:0032991//protein-containing complex;GO:0014704//intercalated disc;GO:0005921//gap junction;GO:0016327//apicolateral plasma membrane;GO:0005923//bicellular tight junction;GO:0005634//nucleus;GO:0005886//plasma membrane;GO:0016323//basolateral plasma membrane;GO:0045177//apical part of cell;GO:0046581…	GO:0008022//protein C-terminus binding;GO:0071253//connexin binding;GO:0005516//calmodulin binding;GO:0005515//protein binding;GO:0050839//cell adhesion molecule binding;GO:0019904//protein domain specific binding;GO:0045296//cadherin binding;GO:0008013//beta-catenin binding	ko05130(Pathogenic Escherichia coli infection);ko05120(Epithelial cell signaling in Helicobacter pylori infection);ko05110(Vibrio cholerae infection);ko04540(Gap junction);ko04530(Tight junction);ko04520(Adherens junction)
ENSG00000240694	3243.73923662307	3785.34326580182	2702.13520744432	0.713841524454705	-0.486324268896288	3.00458472340658e-11	2.60050868060466e-09	Nodiff	8	26504701	26514092	-	5564	PNMA2	GO:0005515;GO:0005730;GO:0043065;GO:0005634	-	-	S;K	2RWTN;35C7N;3AG01;3BBYA;3D4PZ;3JENE;48AWH;494W1;4MG9F;4N1S9	PNMA family member 2 [Source:HGNC Symbol;Acc:HGNC:9159]	10687	Q9UL42;Q5U5Z3	GO:0043065//positive regulation of apoptotic process	GO:0005634//nucleus;GO:0005730//nucleolus	GO:0005515//protein binding	-
ENSG00000166986	6415.85036553125	7364.59021356251	5467.1105175	0.742350946754901	-0.42982671202362	3.18401944425581e-11	2.74099566351742e-09	Nodiff	12	57475445	57517569	+	7028	MARS1	GO:0017101;GO:0004812;GO:0000166;GO:0006431;GO:0005524;GO:0140640;GO:0070062;GO:0010467;GO:0016874;GO:0003723;GO:0004825;GO:0006418;GO:0016020;GO:0009303;GO:0006412;GO:0071364;GO:1901838;GO:0006399;GO:0000049;GO:0005737;GO:0005730;GO:0005829;GO:0036120;GO:0005634	K01874	EC:6.1.1.10	O;J	KOG0867;KOG1247;35FN6;38BWQ;3B9DQ;3CV3C;3J8W4;487FC;491MS;4M70J;4N2IU	methionyl-tRNA synthetase 1 [Source:HGNC Symbol;Acc:HGNC:6898]	4141	P56192	GO:0006418//tRNA aminoacylation for protein translation;GO:0036120//cellular response to platelet-derived growth factor stimulus;GO:0006431//methionyl-tRNA aminoacylation;GO:1901838//positive regulation of transcription of nucleolar large rRNA by RNA polymerase I;GO:0006399//tRNA metabolic process;GO:0009303//rRNA transcription;GO:0010467//gene expression;GO:0006412//translation;GO:0071364//cellu…	GO:0070062//extracellular exosome;GO:0016020//membrane;GO:0005730//nucleolus;GO:0017101//aminoacyl-tRNA synthetase multienzyme complex;GO:0005829//cytosol;GO:0005737//cytoplasm;GO:0005634//nucleus	GO:0004825//methionine-tRNA ligase activity;GO:0000049//tRNA binding;GO:0004812//aminoacyl-tRNA ligase activity;GO:0140640//catalytic activity, acting on a nucleic acid;GO:0003723//RNA binding;GO:0016874//ligase activity;GO:0005524//ATP binding;GO:0000166//nucleotide binding	ko00970(Aminoacyl-tRNA biosynthesis);ko00450(Selenocompound metabolism)
ENSG00000113013	7839.17698058192	8955.74863298958	6722.60532817425	0.750646942390804	-0.413793581591864	3.40878096535755e-11	2.91879148755642e-09	Nodiff	5	138553756	138575675	-	9782	HSPA9	GO:0005743;GO:0051085;GO:0043066;GO:0000166;GO:0005515;GO:0005524;GO:0006611;GO:0005744;GO:0016887;GO:0051082;GO:0070062;GO:1903707;GO:0016226;GO:0003723;GO:0005759;GO:0006457;GO:0001401;GO:1902037;GO:0031072;GO:0044183;GO:0042026;GO:0006886;GO:0045646;GO:0045647;GO:0051787;GO:0005737;GO:0140275;GO:0031625;GO:0140662;GO:0007007;GO:0005730;GO:0019899;GO:0030218;GO:0042645;GO:0034620;GO:0005925;GO:…	K04043	-	O	KOG0102;35G7Y;38EJA;3BABY;3CT5K;3JAJ8;48BEX;48XVF;4MDBJ;4MU8J	heat shock protein family A (Hsp70) member 9 [Source:HGNC Symbol;Acc:HGNC:5244]	3313	P38646;A0A384P5G6	GO:0006886//intracellular protein transport;GO:0045647//negative regulation of erythrocyte differentiation;GO:0045646//regulation of erythrocyte differentiation;GO:1902037//negative regulation of hematopoietic stem cell differentiation;GO:0006611//protein export from nucleus;GO:1903707//negative regulation of hemopoiesis;GO:0016226//iron-sulfur cluster assembly;GO:0051085//chaperone cofactor-depe…	GO:0070062//extracellular exosome;GO:0005737//cytoplasm;GO:0005730//nucleolus;GO:0005744//TIM23 mitochondrial import inner membrane translocase complex;GO:0005743//mitochondrial inner membrane;GO:0042645//mitochondrial nucleoid;GO:0005925//focal adhesion;GO:0005739//mitochondrion;GO:0001401//SAM complex;GO:0005634//nucleus;GO:0140275//MIB complex;GO:0005759//mitochondrial matrix	GO:0019899//enzyme binding;GO:0031072//heat shock protein binding;GO:0051082//unfolded protein binding;GO:0044183//protein folding chaperone;GO:0031625//ubiquitin protein ligase binding;GO:0003723//RNA binding;GO:0005515//protein binding;GO:0005524//ATP binding;GO:0051787//misfolded protein binding;GO:0016887//ATP hydrolysis activity;GO:0000166//nucleotide binding;GO:0140662//ATP-dependent protei…	ko05152(Tuberculosis);ko03018(RNA degradation)
ENSG00000034510	6730.7389739666	5746.94490342718	7714.53304450601	1.34237115095804	0.424783616110132	3.48837251027373e-11	2.97105428906931e-09	Nodiff	2	84905656	84906671	+	461	TMSB10	GO:0005515;GO:0042989;GO:0003785;GO:0030334;GO:0007015;GO:0005856;GO:0003779;GO:0005737	K13785	-	N;U	KOG4794;35VB8;3994H;3CDAM;3DUMY;3JKWQ;48N8K;49J8W;4MP94;4N7R2	thymosin beta 10 [Source:HGNC Symbol;Acc:HGNC:11879]	9168	P63313	GO:0007015//actin filament organization;GO:0042989//sequestering of actin monomers;GO:0030334//regulation of cell migration	GO:0005737//cytoplasm;GO:0005856//cytoskeleton	GO:0003779//actin binding;GO:0003785//actin monomer binding;GO:0005515//protein binding	-
ENSG00000135535	2933.1688551687	2438.04127260109	3428.29643773632	1.40616833532057	0.491769312756952	4.0187531027907e-11	3.39465183482247e-09	Nodiff	6	109366514	109382467	-	6861	CD164	GO:0016020;GO:0005515;GO:0005887;GO:0007165;GO:0031410;GO:0005765;GO:0030097;GO:0007155;GO:0016021;GO:0005768;GO:0006955;GO:0007517;GO:0005764;GO:0007157;GO:0010008;GO:0007162;GO:0005886;GO:0005576	K06546	-	S	2S7HA;35Q0P;3A03W;3BSHM;3D704;3JGKI;48E78;49AXI;4MJ76;4MSNZ	CD164 molecule [Source:HGNC Symbol;Acc:HGNC:1632]	8763	Q04900	GO:0007157//heterophilic cell-cell adhesion via plasma membrane cell adhesion molecules;GO:0030097//hemopoiesis;GO:0007517//muscle organ development;GO:0007162//negative regulation of cell adhesion;GO:0006955//immune response;GO:0007165//signal transduction;GO:0007155//cell adhesion	GO:0016020//membrane;GO:0005576//extracellular region;GO:0005764//lysosome;GO:0031410//cytoplasmic vesicle;GO:0005887//integral component of plasma membrane;GO:0016021//integral component of membrane;GO:0005768//endosome;GO:0010008//endosome membrane;GO:0005765//lysosomal membrane;GO:0005886//plasma membrane	GO:0005515//protein binding	ko04142(Lysosome)
ENSG00000164733	12753.6735389521	11018.3225535898	14489.0245243144	1.31499368019444	0.395055866001184	4.02812795788327e-11	3.39465183482247e-09	Nodiff	8	11842524	11869533	-	10541	CTSB	GO:0043394;GO:0062023;GO:0030574;GO:0006590;GO:0004175;GO:0004197;GO:0005764;GO:0016324;GO:0005615;GO:0008233;GO:0046697;GO:0005515;GO:0050790;GO:0048471;GO:0097067;GO:0070062;GO:0030855;GO:0016020;GO:0006508;GO:0042470;GO:0008234;GO:0036021;GO:0042981;GO:1904813;GO:0051603;GO:0009897;GO:0005518;GO:0046718;GO:1904090;GO:0016787;GO:0010466;GO:0005886;GO:0005576	K01363	EC:3.4.22.1	O	KOG1543;35KQZ;38F8F;3BI1S;3CS39;3J20Q;485TY;497GR;4MGQH;4N4E3	cathepsin B [Source:HGNC Symbol;Acc:HGNC:2527]	1508	P07858;A0A024R374	GO:0046697//decidualization;GO:0046718//viral entry into host cell;GO:0030574//collagen catabolic process;GO:0006590//thyroid hormone generation;GO:0051603//proteolysis involved in cellular protein catabolic process;GO:0050790//regulation of catalytic activity;GO:0042981//regulation of apoptotic process;GO:0006508//proteolysis;GO:0010466//negative regulation of peptidase activity;GO:0097067//cell…	GO:1904813//ficolin-1-rich granule lumen;GO:0005615//extracellular space;GO:0016020//membrane;GO:0005576//extracellular region;GO:0062023//collagen-containing extracellular matrix;GO:0070062//extracellular exosome;GO:0005764//lysosome;GO:0036021//endolysosome lumen;GO:0048471//perinuclear region of cytoplasm;GO:1904090//peptidase inhibitor complex;GO:0042470//melanosome;GO:0009897//external side …	GO:0008234//cysteine-type peptidase activity;GO:0008233//peptidase activity;GO:0043394//proteoglycan binding;GO:0005515//protein binding;GO:0016787//hydrolase activity;GO:0005518//collagen binding;GO:0004175//endopeptidase activity;GO:0004197//cysteine-type endopeptidase activity	ko04924(Renin secretion);ko04621(NOD-like receptor signaling pathway);ko04612(Antigen processing and presentation);ko04210(Apoptosis);ko04142(Lysosome);ko04140(Autophagy - animal)
ENSG00000105193	2555.35211665326	3000.19033694588	2110.51389636064	0.703460000644189	-0.507459702005323	4.43684053074816e-11	3.71951259572458e-09	Nodiff	19	39433137	39435949	-	2674	RPS16	GO:0005515;GO:0016020;GO:0000462;GO:0015935;GO:0005737;GO:1990830;GO:0006412;GO:0005829;GO:0022626;GO:0006364;GO:0003735;GO:0070062;GO:0002181;GO:0005840;GO:0005925;GO:0042274;GO:0005654;GO:0022627;GO:0003723	K02960	-	J	KOG1753;35D3E;3A1V3;3BPYI;3CZYM;3J61J;4842F;48ZXF;4MHZ9;4N69F	ribosomal protein S16 [Source:HGNC Symbol;Acc:HGNC:10396]	6217	P62249	GO:0000462//maturation of SSU-rRNA from tricistronic rRNA transcript (SSU-rRNA, 5.8S rRNA, LSU-rRNA);GO:0042274//ribosomal small subunit biogenesis;GO:1990830//cellular response to leukemia inhibitory factor;GO:0002181//cytoplasmic translation;GO:0006412//translation;GO:0006364//rRNA processing	GO:0070062//extracellular exosome;GO:0016020//membrane;GO:0015935//small ribosomal subunit;GO:0022626//cytosolic ribosome;GO:0005840//ribosome;GO:0022627//cytosolic small ribosomal subunit;GO:0005737//cytoplasm;GO:0005829//cytosol;GO:0005925//focal adhesion;GO:0005654//nucleoplasm	GO:0003735//structural constituent of ribosome;GO:0003723//RNA binding;GO:0005515//protein binding	ko05171(Coronavirus disease - COVID-19);ko03010(Ribosome)
ENSG00000112290	1022.21118238144	1254.76447088407	789.657893878815	0.629327584739822	-0.668116914260643	5.91640628343774e-11	4.9340363234586e-09	Nodiff	6	110099819	110180004	-	3260	WASF1	GO:0031267;GO:0034237;GO:2000601;GO:0005741;GO:0030041;GO:0051018;GO:0030027;GO:0051388;GO:0005856;GO:0030054;GO:0098939;GO:0030036;GO:1990416;GO:0005515;GO:0032839;GO:0097484;GO:0006898;GO:0070584;GO:0031209;GO:0045202;GO:0031175;GO:0071933;GO:0098885;GO:0072673;GO:0005737;GO:0098794;GO:0005829;GO:0032991;GO:0016601;GO:0003779;GO:0065003;GO:0005925;GO:0005739;GO:0015629	K05753	-	S;Z	KOG1830;35AHP;38FJQ;3BBVV;3CRUH;3J7HE;486TV;48WVE;4M7RZ;4MZSI	WASP family member 1 [Source:HGNC Symbol;Acc:HGNC:12732]	8936	Q92558	GO:0098885//modification of postsynaptic actin cytoskeleton;GO:2000601//positive regulation of Arp2/3 complex-mediated actin nucleation;GO:0097484//dendrite extension;GO:0072673//lamellipodium morphogenesis;GO:0006898//receptor-mediated endocytosis;GO:0030041//actin filament polymerization;GO:0098939//dendritic transport of mitochondrion;GO:0051388//positive regulation of neurotrophin TRK recepto…	GO:0032839//dendrite cytoplasm;GO:0015629//actin cytoskeleton;GO:0045202//synapse;GO:0005741//mitochondrial outer membrane;GO:0032991//protein-containing complex;GO:0005739//mitochondrion;GO:0098794//postsynapse;GO:0005737//cytoplasm;GO:0005829//cytosol;GO:0030054//cell junction;GO:0031209//SCAR complex;GO:0030027//lamellipodium;GO:0005925//focal adhesion;GO:0005856//cytoskeleton	GO:0003779//actin binding;GO:0031267//small GTPase binding;GO:0071933//Arp2/3 complex binding;GO:0034237//protein kinase A regulatory subunit binding;GO:0005515//protein binding;GO:0051018//protein kinase A binding	ko05231(Choline metabolism in cancer);ko05131(Shigellosis);ko05130(Pathogenic Escherichia coli infection);ko05100(Bacterial invasion of epithelial cells);ko04810(Regulation of actin cytoskeleton);ko04666(Fc gamma R-mediated phagocytosis);ko04520(Adherens junction)
ENSG00000168394	3754.53827608423	3084.2259237726	4424.85062839586	1.43467136901029	0.520720305823504	6.11871431400928e-11	5.07631365781951e-09	Nodiff	6	32845209	32853816	-	4738	TAP1	GO:0046979;GO:0042824;GO:0023029;GO:0033116;GO:0002479;GO:0015031;GO:0000166;GO:0006952;GO:0005515;GO:0005783;GO:0002376;GO:0042626;GO:0042825;GO:0005524;GO:0042287;GO:0046967;GO:0043531;GO:0016020;GO:0046978;GO:0042288;GO:0140359;GO:0015433;GO:0002250;GO:0015440;GO:0016021;GO:0019885;GO:0046872;GO:0005789;GO:0042605;GO:0034451;GO:0030176;GO:0042803;GO:0055085;GO:0015833;GO:1904680;GO:0030670	K05653	EC:7.4.2.14	U;V	KOG0058;35H3D;38B5H;3BJR9;3D1N2;3JEHS;484U9;496UJ;4MBA2;4MS5P	transporter 1, ATP binding cassette subfamily B member [Source:HGNC Symbol;Acc:HGNC:43]	6890	Q03518;A0A0S2Z5A6;X5CKB3	GO:0002250//adaptive immune response;GO:0002376//immune system process;GO:0046967//cytosol to endoplasmic reticulum transport;GO:0055085//transmembrane transport;GO:0015031//protein transport;GO:0015833//peptide transport;GO:0019885//antigen processing and presentation of endogenous peptide antigen via MHC class I;GO:0002479//antigen processing and presentation of exogenous peptide antigen via MH…	GO:0016020//membrane;GO:0005789//endoplasmic reticulum membrane;GO:0030670//phagocytic vesicle membrane;GO:0034451//centriolar satellite;GO:0042825//TAP complex;GO:0030176//integral component of endoplasmic reticulum membrane;GO:0016021//integral component of membrane;GO:0042824//MHC class I peptide loading complex;GO:0005783//endoplasmic reticulum;GO:0033116//endoplasmic reticulum-Golgi intermed…	GO:0023029//MHC class Ib protein binding;GO:0042605//peptide antigen binding;GO:0046978//TAP1 binding;GO:0042803//protein homodimerization activity;GO:0042288//MHC class I protein binding;GO:0140359//ABC-type transporter activity;GO:0046979//TAP2 binding;GO:0043531//ADP binding;GO:0005515//protein binding;GO:0015433//ABC-type peptide antigen transporter activity;GO:0005524//ATP binding;GO:0042287…	ko05340(Primary immunodeficiency);ko05170(Human immunodeficiency virus 1 infection);ko05169(Epstein-Barr virus infection);ko05168(Herpes simplex virus 1 infection);ko05163(Human cytomegalovirus infection);ko04612(Antigen processing and presentation);ko04145(Phagosome);ko02010(ABC transporters)
ENSG00000183431	2018.83586332454	2388.15901554228	1649.5127111068	0.690704722914878	-0.533859006314433	6.18423345367485e-11	5.08099172345009e-09	Nodiff	1	37956975	37990075	-	3894	SF3A3	GO:0005515;GO:0000398;GO:0008270;GO:0046872;GO:0071005;GO:0016607;GO:1903241;GO:0071013;GO:0006397;GO:0008380;GO:0005681;GO:0005684;GO:0003676;GO:0000375;GO:0005654;GO:0000389;GO:0005634;GO:0003723;GO:0005686	K12827	-	A	KOG2636;35HG9;38G63;3B98V;3D1IF;3J8NH;48545;48XXV;4M5YB;4N68K	splicing factor 3a subunit 3 [Source:HGNC Symbol;Acc:HGNC:10767]	10946	Q12874	GO:0000375//RNA splicing, via transesterification reactions;GO:0000398//mRNA splicing, via spliceosome;GO:0000389//mRNA 3'-splice site recognition;GO:1903241//U2-type prespliceosome assembly;GO:0008380//RNA splicing;GO:0006397//mRNA processing	GO:0005686//U2 snRNP;GO:0005684//U2-type spliceosomal complex;GO:0016607//nuclear speck;GO:0071013//catalytic step 2 spliceosome;GO:0071005//U2-type precatalytic spliceosome;GO:0005681//spliceosomal complex;GO:0005634//nucleus;GO:0005654//nucleoplasm	GO:0003723//RNA binding;GO:0005515//protein binding;GO:0046872//metal ion binding;GO:0003676//nucleic acid binding;GO:0008270//zinc ion binding	ko03040(Spliceosome)
ENSG00000165916	1678.46348933	1337.2408605656	2019.6861180944	1.51033832247704	0.594871755833742	6.18781779960509e-11	5.08099172345009e-09	Nodiff	11	47418769	47426473	-	2276	PSMC3	GO:0045944;GO:1901800;GO:0042802;GO:0000166;GO:0005515;GO:0005524;GO:0022624;GO:0005634;GO:0016887;GO:0043921;GO:0043161;GO:0016020;GO:0030163;GO:1904813;GO:0034774;GO:0005654;GO:0005737;GO:0000502;GO:0036402;GO:0000932;GO:0005829;GO:0008540;GO:0005576	K03065	-	O	KOG0652;35D6R;38BDY;3BFKF;3CSUH;3JEC4;47ZSR;48Y8D;4MBYE;4MZ54	proteasome 26S subunit, ATPase 3 [Source:HGNC Symbol;Acc:HGNC:9549]	5702	P17980;A0A140VK42	GO:1901800//positive regulation of proteasomal protein catabolic process;GO:0030163//protein catabolic process;GO:0043161//proteasome-mediated ubiquitin-dependent protein catabolic process;GO:0045944//positive regulation of transcription by RNA polymerase II;GO:0043921//modulation by host of viral transcription	GO:1904813//ficolin-1-rich granule lumen;GO:0016020//membrane;GO:0005576//extracellular region;GO:0034774//secretory granule lumen;GO:0005737//cytoplasm;GO:0000932//P-body;GO:0005829//cytosol;GO:0008540//proteasome regulatory particle, base subcomplex;GO:0000502//proteasome complex;GO:0005634//nucleus;GO:0022624//proteasome accessory complex;GO:0005654//nucleoplasm	GO:0042802//identical protein binding;GO:0005515//protein binding;GO:0005524//ATP binding;GO:0016887//ATP hydrolysis activity;GO:0000166//nucleotide binding;GO:0036402//proteasome-activating activity	ko05169(Epstein-Barr virus infection);ko05022(Pathways of neurodegeneration - multiple diseases);ko05020(Prion disease);ko05017(Spinocerebellar ataxia);ko05016(Huntington disease);ko05014(Amyotrophic lateral sclerosis);ko05012(Parkinson disease);ko05010(Alzheimer disease);ko03050(Proteasome)
ENSG00000136731	1713.63394769723	2041.04683854462	1386.22105684984	0.679171604821328	-0.558151951720496	6.32279253643773e-11	5.16533439252250e-09	Nodiff	2	128091200	128195677	+	11349	UGGT1	GO:0005515;GO:0018279;GO:0006486;GO:0003980;GO:0016740;GO:0005788;GO:0044322;GO:0032991;GO:0097359;GO:0051082;GO:0070062;GO:0005793;GO:0071712;GO:0016757;GO:0071704;GO:1904380;GO:0051084;GO:0005783	K11718	EC:2.4.1.-	O;M;G	KOG1879;35HR0;38FK5;3BFCU;3CR8P;3J9AG;47ZTT;497JH;4MIN0;4MXFV	UDP-glucose glycoprotein glucosyltransferase 1 [Source:HGNC Symbol;Acc:HGNC:15663]	56886	Q9NYU2	GO:0006486//protein glycosylation;GO:0018279//protein N-linked glycosylation via asparagine;GO:0071704//organic substance metabolic process;GO:0097359//UDP-glucosylation;GO:1904380//endoplasmic reticulum mannose trimming;GO:0071712//ER-associated misfolded protein catabolic process;GO:0051084//'de novo' posttranslational protein folding	GO:0005793//endoplasmic reticulum-Golgi intermediate compartment;GO:0070062//extracellular exosome;GO:0044322//endoplasmic reticulum quality control compartment;GO:0005788//endoplasmic reticulum lumen;GO:0032991//protein-containing complex;GO:0005783//endoplasmic reticulum	GO:0051082//unfolded protein binding;GO:0003980//UDP-glucose:glycoprotein glucosyltransferase activity;GO:0005515//protein binding;GO:0016740//transferase activity;GO:0016757//glycosyltransferase activity	ko04141(Protein processing in endoplasmic reticulum)
ENSG00000196937	1585.34644027805	1056.49328824704	2114.19959230906	2.00114815288321	1.00082797959634	6.36458148151854e-11	5.17308013614593e-09	Up Regulation	7	121348878	121396364	-	3395	FAM3C	GO:0005515;GO:0007165;GO:0031410;GO:0031089;GO:0005125;GO:0045721;GO:0070062;GO:0008150;GO:0005615;GO:0005794;GO:0005576	-	-	S	2QQR8;35D1Q;38ECD;3BGTU;3CZUT;3JAMX;482ZD;493UF;4M9TP;4N3G9	FAM3 metabolism regulating signaling molecule C [Source:HGNC Symbol;Acc:HGNC:18664]	10447	Q92520	GO:0008150//biological_process;GO:0007165//signal transduction;GO:0045721//negative regulation of gluconeogenesis	GO:0005615//extracellular space;GO:0070062//extracellular exosome;GO:0005576//extracellular region;GO:0031089//platelet dense granule lumen;GO:0031410//cytoplasmic vesicle;GO:0005794//Golgi apparatus	GO:0005125//cytokine activity;GO:0005515//protein binding	-
ENSG00000136942	4714.28321706891	5429.2921801137	3999.27425402412	0.736610615408134	-0.44102590660122	6.46072583608742e-11	5.22470414582989e-09	Nodiff	9	124857880	124861981	-	1535	RPL35	GO:0016020;GO:0005730;GO:0006412;GO:0005829;GO:0022625;GO:0003729;GO:0022626;GO:0003735;GO:0005840;GO:0002181;GO:0000463;GO:0005737;GO:0003723	K02918	-	J	KOG3436;35QCE;3A1TW;3BQFB;3D797;3JGYG;48EKC;49BDY;4MJRB;4N6WY	ribosomal protein L35 [Source:HGNC Symbol;Acc:HGNC:10344]	11224	P42766	GO:0006412//translation;GO:0002181//cytoplasmic translation;GO:0000463//maturation of LSU-rRNA from tricistronic rRNA transcript (SSU-rRNA, 5.8S rRNA, LSU-rRNA)	GO:0016020//membrane;GO:0022626//cytosolic ribosome;GO:0005730//nucleolus;GO:0005840//ribosome;GO:0022625//cytosolic large ribosomal subunit;GO:0005737//cytoplasm;GO:0005829//cytosol	GO:0003729//mRNA binding;GO:0003735//structural constituent of ribosome;GO:0003723//RNA binding	ko05171(Coronavirus disease - COVID-19);ko03010(Ribosome)
ENSG00000197102	10885.0583868113	12361.8668076315	9408.24996599111	0.761070323147549	-0.393898329504332	6.50969932462444e-11	5.2378545520546e-09	Nodiff	14	101964573	102056443	+	38874	DYNC1H1	GO:0030286;GO:0031122;GO:1904115;GO:0007097;GO:0005874;GO:0120162;GO:0051293;GO:0007049;GO:0005856;GO:0007018;GO:0060236;GO:0000166;GO:0005813;GO:0005515;GO:1905832;GO:0005524;GO:0051301;GO:0005929;GO:0035578;GO:0042995;GO:0070062;GO:0008569;GO:0005881;GO:0003723;GO:0000278;GO:0016020;GO:0072382;GO:0034063;GO:0032388;GO:0005737;GO:0033962;GO:0008090;GO:0007052;GO:0051959;GO:0005868;GO:0005829;GO:…	K10413	-	Z	KOG3595;35HIJ;38BS8;3BHTB;3CRDZ;3J6XD;4882C;491PA;4MEIT;4MZ0X	dynein cytoplasmic 1 heavy chain 1 [Source:HGNC Symbol;Acc:HGNC:2961]	1778	Q14204	GO:0051301//cell division;GO:0090235//regulation of metaphase plate congression;GO:0000278//mitotic cell cycle;GO:0031122//cytoplasmic microtubule organization;GO:0007049//cell cycle;GO:0033962//P-body assembly;GO:0032388//positive regulation of intracellular transport;GO:0120162//positive regulation of cold-induced thermogenesis;GO:0051293//establishment of spindle localization;GO:0008090//retro…	GO:0070062//extracellular exosome;GO:0016020//membrane;GO:0005576//extracellular region;GO:0005813//centrosome;GO:0030175//filopodium;GO:0030286//dynein complex;GO:0005874//microtubule;GO:0005881//cytoplasmic microtubule;GO:0035578//azurophil granule lumen;GO:0005938//cell cortex;GO:0005868//cytoplasmic dynein complex;GO:0005737//cytoplasm;GO:0005829//cytosol;GO:0005929//cilium;GO:0042995//cell p…	GO:0008569//minus-end-directed microtubule motor activity;GO:0051959//dynein light intermediate chain binding;GO:0003723//RNA binding;GO:0005515//protein binding;GO:0005524//ATP binding;GO:0000166//nucleotide binding;GO:0045505//dynein intermediate chain binding	ko05132(Salmonella infection);ko04962(Vasopressin-regulated water reabsorption);ko04145(Phagosome)
ENSG00000185885	3126.80329498515	2465.77338738383	3787.83320258647	1.53616436204843	0.619332585607349	6.70908403163966e-11	5.35905258814025e-09	Nodiff	11	310041	315272	+	1666	IFITM1	GO:0035456;GO:0045087;GO:0005765;GO:0005764;GO:0035455;GO:0005515;GO:0002376;GO:0046597;GO:0008285;GO:0016020;GO:0034341;GO:0007166;GO:0060337;GO:0016021;GO:0001503;GO:0030336;GO:0051607;GO:0045071;GO:0032991;GO:0045669;GO:0005886;GO:0009615	K19831	-	S;T	2S9XK;35QFQ;3A3S6;3BSC1;3D7DG;3JH5S;48EYC;49BZF;4MJYU;4N6NH	interferon induced transmembrane protein 1 [Source:HGNC Symbol;Acc:HGNC:5412]	8519	P13164;A0A024R210	GO:0002376//immune system process;GO:0001503//ossification;GO:0045071//negative regulation of viral genome replication;GO:0008285//negative regulation of cell population proliferation;GO:0030336//negative regulation of cell migration;GO:0009615//response to virus;GO:0034341//response to interferon-gamma;GO:0045087//innate immune response;GO:0060337//type I interferon signaling pathway;GO:0045669/…	GO:0016020//membrane;GO:0005764//lysosome;GO:0032991//protein-containing complex;GO:0016021//integral component of membrane;GO:0005765//lysosomal membrane;GO:0005886//plasma membrane	GO:0005515//protein binding	ko04662(B cell receptor signaling pathway)
ENSG00000185963	983.43738663711	758.367536282478	1208.50723699174	1.59356404272769	0.672256999830563	6.72726436557701e-11	5.35905258814025e-09	Nodiff	9	92711363	92764833	-	6448	BICD2	GO:0031267;GO:0006890;GO:0005856;GO:0007018;GO:0015031;GO:0033365;GO:0005813;GO:0005515;GO:0031410;GO:0034452;GO:0034067;GO:0072385;GO:0051642;GO:0008093;GO:0005794;GO:0070840;GO:0005642;GO:0005737;GO:0070507;GO:0051959;GO:0005829;GO:0005643;GO:0005635;GO:0051028;GO:0072393;GO:0005886;GO:0005634	K18739	-	J;U	KOG0999;35JRC;39I38;3BDWC;3CR6D;3J823;482P5;4932C;4MIDU;4MW4C	BICD cargo adaptor 2 [Source:HGNC Symbol;Acc:HGNC:17208]	23299	Q8TD16;Q96FU2	GO:0072385//minus-end-directed organelle transport along microtubule;GO:0006890//retrograde vesicle-mediated transport, Golgi to endoplasmic reticulum;GO:0051642//centrosome localization;GO:0070507//regulation of microtubule cytoskeleton organization;GO:0015031//protein transport;GO:0033365//protein localization to organelle;GO:0034067//protein localization to Golgi apparatus;GO:0051028//mRNA tra…	GO:0005813//centrosome;GO:0031410//cytoplasmic vesicle;GO:0005635//nuclear envelope;GO:0005642//annulate lamellae;GO:0005643//nuclear pore;GO:0005829//cytosol;GO:0005737//cytoplasm;GO:0005634//nucleus;GO:0005794//Golgi apparatus;GO:0005886//plasma membrane;GO:0005856//cytoskeleton	GO:0070840//dynein complex binding;GO:0008093//cytoskeletal anchor activity;GO:0031267//small GTPase binding;GO:0051959//dynein light intermediate chain binding;GO:0034452//dynactin binding;GO:0005515//protein binding	-
ENSG00000154229	2008.80352357587	2376.3213636312	1641.28568352054	0.690683385100965	-0.533903575915314	6.80791196783785e-11	5.39644982321879e-09	Nodiff	17	66302613	66810743	+	11175	PRKCA	GO:0008270;GO:0002159;GO:0070555;GO:0005178;GO:0018105;GO:0006468;GO:0097190;GO:0010595;GO:0016310;GO:0007077;GO:0000166;GO:0005783;GO:0001938;GO:0005515;GO:0048471;GO:0005524;GO:0045785;GO:0035403;GO:0001525;GO:0010613;GO:0035866;GO:0070062;GO:0043488;GO:0090330;GO:0006915;GO:0016301;GO:0106071;GO:0016020;GO:0031966;GO:0031666;GO:0007155;GO:0018107;GO:0045651;GO:0004697;GO:0004674;GO:0004672;GO:…	K02677	EC:2.7.11.13	T	KOG0696;35FBZ;3AJEW;3BFC2;3CS8B;3J40D;4829B;492KZ;4MEY2;4N5BD	protein kinase C alpha [Source:HGNC Symbol;Acc:HGNC:9393]	5578	P17252;Q7Z727;L7RSM7	GO:0045651//positive regulation of macrophage differentiation;GO:0034351//negative regulation of glial cell apoptotic process;GO:0007077//mitotic nuclear membrane disassembly;GO:0002159//desmosome assembly;GO:0097190//apoptotic signaling pathway;GO:0030335//positive regulation of cell migration;GO:0001938//positive regulation of endothelial cell proliferation;GO:0090330//regulation of platelet ag…	GO:0070062//extracellular exosome;GO:0016020//membrane;GO:0031966//mitochondrial membrane;GO:0035866//alphav-beta3 integrin-PKCalpha complex;GO:0048471//perinuclear region of cytoplasm;GO:0005739//mitochondrion;GO:0005829//cytosol;GO:0005737//cytoplasm;GO:0005634//nucleus;GO:0005783//endoplasmic reticulum;GO:0005886//plasma membrane;GO:0005654//nucleoplasm	GO:0005178//integrin binding;GO:0019899//enzyme binding;GO:0004672//protein kinase activity;GO:0035403//histone kinase activity (H3-T6 specific);GO:0106310//protein serine kinase activity;GO:0004674//protein serine/threonine kinase activity;GO:0005515//protein binding;GO:0005524//ATP binding;GO:0004697//protein kinase C activity;GO:0004698//calcium-dependent protein kinase C activity;GO:0016740//…	ko05417(Lipid and atherosclerosis);ko05415(Diabetic cardiomyopathy);ko05231(Choline metabolism in cancer);ko05225(Hepatocellular carcinoma);ko05223(Non-small cell lung cancer);ko05214(Glioma);ko05207(Chemical carcinogenesis - receptor activation);ko05206(MicroRNAs in cancer);ko05205(Proteoglycans in cancer);ko05200(Pathways in cancer);ko05171(Coronavirus disease - COVID-19);ko05170(Human immunode…
ENSG00000177628	1835.89220745914	1412.36103820993	2259.42337670834	1.59974915448815	0.67784570389545	6.98355537948076e-11	5.50840831213034e-09	Nodiff	1	155234452	155244699	-	3648	GBA	GO:0007005;GO:1905165;GO:0043589;GO:1901215;GO:1905037;GO:1904925;GO:1903061;GO:0046513;GO:0070062;GO:0043161;GO:0048469;GO:0005124;GO:0009268;GO:0008422;GO:0051402;GO:0019898;GO:0061744;GO:0006680;GO:1904457;GO:0033561;GO:0043202;GO:0004348;GO:0031333;GO:0023021;GO:0050905;GO:0071356;GO:0005515;GO:0050295;GO:0019915;GO:0030259;GO:0061518;GO:0014004;GO:0035307;GO:0008203;GO:0007040;GO:0097066;GO:…	K01201	EC:3.2.1.45	M;G	KOG2566;35BE4;39A7W;3BEX4;3CS4D;3JEDC;489SE;48VVB;4MAVT;4MZZT	glucosylceramidase beta [Source:HGNC Symbol;Acc:HGNC:4177]	2629	P04062;A0A068F658	GO:0050905//neuromuscular process;GO:0021694//cerebellar Purkinje cell layer formation;GO:0009267//cellular response to starvation;GO:0007040//lysosome organization;GO:0032268//regulation of cellular protein metabolic process;GO:0043161//proteasome-mediated ubiquitin-dependent protein catabolic process;GO:1905165//regulation of lysosomal protein catabolic process;GO:0061518//microglial cell proli…	GO:0005615//extracellular space;GO:0016020//membrane;GO:0070062//extracellular exosome;GO:0005802//trans-Golgi network;GO:0005764//lysosome;GO:0043202//lysosomal lumen;GO:0019898//extrinsic component of membrane;GO:0005783//endoplasmic reticulum;GO:0005794//Golgi apparatus;GO:0005765//lysosomal membrane	GO:0005124//scavenger receptor binding;GO:0046527//glucosyltransferase activity;GO:0016798//hydrolase activity, acting on glycosyl bonds;GO:0008422//beta-glucosidase activity;GO:0005515//protein binding;GO:0050295//steryl-beta-glucosidase activity;GO:0016740//transferase activity;GO:0016787//hydrolase activity;GO:0005102//signaling receptor binding;GO:0004348//glucosylceramidase activity;GO:00167…	ko04142(Lysosome);ko00600(Sphingolipid metabolism);ko00511(Other glycan degradation)
ENSG00000184575	8188.13621211331	9330.98693770242	7045.2854865242	0.755041833576821	-0.405371514791579	9.00531081481518e-11	7.06828611602062e-09	Nodiff	12	64404392	64451125	+	7320	XPOT	GO:0005515;GO:0006913;GO:0071702;GO:0005737;GO:0031267;GO:0033036;GO:0005829;GO:0006886;GO:0016363;GO:0005643;GO:0000049;GO:0006409;GO:0005654;GO:0071528;GO:0005634;GO:0003723	K14288	-	J;K;Y;U	KOG2021;35NZY;38DUH;3BCUQ;3CT5N;3J7XQ;483E0;48WFH;4MF29;4N2II	exportin for tRNA [Source:HGNC Symbol;Acc:HGNC:12826]	11260	O43592	GO:0006913//nucleocytoplasmic transport;GO:0006409//tRNA export from nucleus;GO:0006886//intracellular protein transport;GO:0033036//macromolecule localization;GO:0071702//organic substance transport;GO:0071528//tRNA re-export from nucleus	GO:0016363//nuclear matrix;GO:0005643//nuclear pore;GO:0005829//cytosol;GO:0005737//cytoplasm;GO:0005634//nucleus;GO:0005654//nucleoplasm	GO:0000049//tRNA binding;GO:0031267//small GTPase binding;GO:0005515//protein binding;GO:0003723//RNA binding	ko03013(Nucleocytoplasmic transport)
ENSG00000183520	655.965211631268	828.527335337818	483.403087924719	0.583448568691604	-0.777322607701688	9.13691128705589e-11	7.13659626967507e-09	Nodiff	1	38009258	38024820	+	3381	UTP11	GO:0005515;GO:0005730;GO:0005737;GO:0043065;GO:0006364;GO:0007399;GO:0032040;GO:0005615;GO:0005654;GO:0005634;GO:0003723	K14769	-	A;S;O;L	KOG3237;35GDK;38B45;3BHS9;3CRFT;3JEH1;480XB;48YGD;4MERG;4N4DM	UTP11 small subunit processome component [Source:HGNC Symbol;Acc:HGNC:24329]	51118	Q9Y3A2	GO:0043065//positive regulation of apoptotic process;GO:0007399//nervous system development;GO:0006364//rRNA processing	GO:0032040//small-subunit processome;GO:0005615//extracellular space;GO:0005730//nucleolus;GO:0005737//cytoplasm;GO:0005634//nucleus;GO:0005654//nucleoplasm	GO:0003723//RNA binding;GO:0005515//protein binding	-
ENSG00000100867	176.040098001772	95.9978994831546	256.082296520389	2.66758228981172	1.41553277611892	9.45029916101478e-11	7.34554321194994e-09	Up Regulation	14	23630115	23645639	+	7527	DHRS2	GO:0005515;GO:0004090;GO:0009636;GO:0043011;GO:0005737;GO:0043066;GO:0016491;GO:0034599;GO:0005635;GO:0008207;GO:0008285;GO:0022900;GO:0005739;GO:0005654;GO:0005634;GO:0016616;GO:0005759	K11164	EC:1.1.-.-	Q;I	KOG0725;35VEB;3AI52;3BYRB;3DFDD;3JJ6H;48IG2;49F6B;4MN1N;4MTYE	dehydrogenase/reductase 2 [Source:HGNC Symbol;Acc:HGNC:18349]	10202	Q13268	GO:0043011//myeloid dendritic cell differentiation;GO:0008285//negative regulation of cell population proliferation;GO:0022900//electron transport chain;GO:0009636//response to toxic substance;GO:0008207//C21-steroid hormone metabolic process;GO:0043066//negative regulation of apoptotic process;GO:0034599//cellular response to oxidative stress	GO:0005635//nuclear envelope;GO:0005739//mitochondrion;GO:0005737//cytoplasm;GO:0005634//nucleus;GO:0005759//mitochondrial matrix;GO:0005654//nucleoplasm	GO:0016491//oxidoreductase activity;GO:0004090//carbonyl reductase (NADPH) activity;GO:0005515//protein binding;GO:0016616//oxidoreductase activity, acting on the CH-OH group of donors, NAD or NADP as acceptor	-
ENSG00000175931	1010.91120922978	784.967362578809	1236.85505588075	1.575677047027	0.655971868298472	9.60336824481153e-11	7.42846049931991e-09	Nodiff	17	76389456	76453152	-	6413	UBE2O	GO:0004842;GO:0061630;GO:0043066;GO:0070534;GO:0000166;GO:0005515;GO:0016567;GO:0042147;GO:0004869;GO:0005524;GO:0005634;GO:0003723;GO:0006513;GO:0005737;GO:0005654;GO:0061631;GO:0016604;GO:0016740;GO:0005829;GO:0010951;GO:0030513	K10581	EC:2.3.2.24	O	KOG0895;35IIR;38KJS;3BCKT;3CRV1;3JDFX;488AW;48VEU;4MBJC;4N51Q	ubiquitin conjugating enzyme E2 O [Source:HGNC Symbol;Acc:HGNC:29554]	63893	Q9C0C9	GO:0070534//protein K63-linked ubiquitination;GO:0042147//retrograde transport, endosome to Golgi;GO:0030513//positive regulation of BMP signaling pathway;GO:0006513//protein monoubiquitination;GO:0016567//protein ubiquitination;GO:0043066//negative regulation of apoptotic process;GO:0010951//negative regulation of endopeptidase activity	GO:0016604//nuclear body;GO:0005829//cytosol;GO:0005737//cytoplasm;GO:0005634//nucleus;GO:0005654//nucleoplasm	GO:0004842//ubiquitin-protein transferase activity;GO:0061631//ubiquitin conjugating enzyme activity;GO:0061630//ubiquitin protein ligase activity;GO:0004869//cysteine-type endopeptidase inhibitor activity;GO:0003723//RNA binding;GO:0005515//protein binding;GO:0005524//ATP binding;GO:0016740//transferase activity;GO:0000166//nucleotide binding	ko04120(Ubiquitin mediated proteolysis)
ENSG00000104408	4295.27547275668	4949.26579741705	3641.28514809631	0.735722286323084	-0.442766801095507	9.67404524317713e-11	7.4471544439304e-09	Nodiff	8	108162787	108443496	-	37761	EIF3E	GO:0002183;GO:0033290;GO:0000785;GO:0006446;GO:1902416;GO:0005515;GO:0071540;GO:0045296;GO:0070062;GO:0006413;GO:0005852;GO:0045947;GO:0003723;GO:0016020;GO:0006412;GO:0000184;GO:0016021;GO:0045727;GO:0005654;GO:0005737;GO:0016282;GO:0003743;GO:0016605;GO:0005829;GO:0047485;GO:0032991;GO:0001732;GO:0005634	K03250	-	J	KOG2758;35D4B;38C5H;3BAPV;3CZ3T;3J5SI;48252;4903Q;4M89E;4N64M	eukaryotic translation initiation factor 3 subunit E [Source:HGNC Symbol;Acc:HGNC:3277]	3646	P60228	GO:0001732//formation of cytoplasmic translation initiation complex;GO:0002183//cytoplasmic translational initiation;GO:0045947//negative regulation of translational initiation;GO:0000184//nuclear-transcribed mRNA catabolic process, nonsense-mediated decay;GO:1902416//positive regulation of mRNA binding;GO:0006446//regulation of translational initiation;GO:0006412//translation;GO:0045727//positiv…	GO:0070062//extracellular exosome;GO:0016020//membrane;GO:0016605//PML body;GO:0033290//eukaryotic 48S preinitiation complex;GO:0016282//eukaryotic 43S preinitiation complex;GO:0032991//protein-containing complex;GO:0016021//integral component of membrane;GO:0005852//eukaryotic translation initiation factor 3 complex;GO:0005829//cytosol;GO:0005737//cytoplasm;GO:0005634//nucleus;GO:0000785//chroma…	GO:0003743//translation initiation factor activity;GO:0005515//protein binding;GO:0047485//protein N-terminus binding;GO:0003723//RNA binding;GO:0045296//cadherin binding	ko05160(Hepatitis C)
ENSG00000140988	13025.6133099178	14749.656970365	11301.5696494705	0.766225931367598	-0.384158243202339	1.00508372552062e-10	7.70019168087856e-09	Nodiff	16	1962058	1964841	-	2388	RPS2	GO:0017134;GO:0003735;GO:0005515;GO:0045296;GO:0022626;GO:0070062;GO:0002181;GO:0003723;GO:0016020;GO:0015935;GO:0051443;GO:0006412;GO:1990904;GO:0005737;GO:0005654;GO:0019899;GO:0005829;GO:0003729;GO:0005840;GO:0005925;GO:0022627;GO:0005634	K02981	-	J	KOG0877;359WY;38F84;3BB55;3CVYE;3J6ZV;486YZ;48ZDQ;4M6AX;4MXY0	ribosomal protein S2 [Source:HGNC Symbol;Acc:HGNC:10404]	6187	P15880	GO:0006412//translation;GO:0051443//positive regulation of ubiquitin-protein transferase activity;GO:0002181//cytoplasmic translation	GO:0070062//extracellular exosome;GO:0016020//membrane;GO:0015935//small ribosomal subunit;GO:0022626//cytosolic ribosome;GO:0005840//ribosome;GO:0022627//cytosolic small ribosomal subunit;GO:1990904//ribonucleoprotein complex;GO:0005829//cytosol;GO:0005737//cytoplasm;GO:0005634//nucleus;GO:0005925//focal adhesion;GO:0005654//nucleoplasm	GO:0017134//fibroblast growth factor binding;GO:0019899//enzyme binding;GO:0003735//structural constituent of ribosome;GO:0003729//mRNA binding;GO:0005515//protein binding;GO:0003723//RNA binding;GO:0045296//cadherin binding	ko05171(Coronavirus disease - COVID-19);ko03010(Ribosome)
ENSG00000133318	3659.66193379588	4287.32933857647	3031.99452901529	0.707198885267352	-0.49981209422551	1.05774831956327e-10	8.06507909183193e-09	Nodiff	11	63681446	63759891	+	5792	RTN3	GO:0005515;GO:0016020;GO:1902430;GO:0005789;GO:0000139;GO:0045202;GO:0016021;GO:0071787;GO:0006915;GO:0071786;GO:0016192;GO:0005615;GO:0005886;GO:0005794;GO:0005783	K20723	-	I;U	KOG1792;35JRG;39EWZ;3BCG4;3CWFP;3JAPU;482P0;494GG;4M6ZA;4MS5H	reticulon 3 [Source:HGNC Symbol;Acc:HGNC:10469]	10313	O95197	GO:0071787//endoplasmic reticulum tubular network formation;GO:0006915//apoptotic process;GO:1902430//negative regulation of amyloid-beta formation;GO:0016192//vesicle-mediated transport;GO:0071786//endoplasmic reticulum tubular network organization	GO:0005615//extracellular space;GO:0016020//membrane;GO:0005789//endoplasmic reticulum membrane;GO:0045202//synapse;GO:0000139//Golgi membrane;GO:0016021//integral component of membrane;GO:0005783//endoplasmic reticulum;GO:0005794//Golgi apparatus;GO:0005886//plasma membrane	GO:0005515//protein binding	ko05010(Alzheimer disease)
ENSG00000151414	4522.47110519359	5208.52260302452	3836.41960736267	0.736565797974058	-0.441113686841684	1.07445788043658e-10	8.15365856945524e-09	Nodiff	1	198156994	198322420	+	5454	NEK7	GO:0005874;GO:0006468;GO:0005856;GO:0016310;GO:0035865;GO:0051973;GO:0051225;GO:0000166;GO:0005515;GO:0005524;GO:0016301;GO:0005815;GO:0000922;GO:0004674;GO:0004672;GO:0005737;GO:0005654;GO:1900227;GO:0046872;GO:0106310;GO:0016740;GO:0004712;GO:0032212;GO:1904355;GO:0007346;GO:0005634	K20876	EC:2.7.11.34	T;D	KOG0591;35GYX;38DMS;3BG2X;3CV3R;3JFR8;482R4;48W3M;4MDMD;4N462	NIMA related kinase 7 [Source:HGNC Symbol;Acc:HGNC:13386]	140609	Q8TDX7;B2R8K8	GO:0051225//spindle assembly;GO:0035865//cellular response to potassium ion;GO:0006468//protein phosphorylation;GO:0051973//positive regulation of telomerase activity;GO:0016310//phosphorylation;GO:1904355//positive regulation of telomere capping;GO:0007346//regulation of mitotic cell cycle;GO:1900227//positive regulation of NLRP3 inflammasome complex assembly;GO:0032212//positive regulation of t…	GO:0005815//microtubule organizing center;GO:0005874//microtubule;GO:0000922//spindle pole;GO:0005737//cytoplasm;GO:0005634//nucleus;GO:0005856//cytoskeleton;GO:0005654//nucleoplasm	GO:0004672//protein kinase activity;GO:0106310//protein serine kinase activity;GO:0004674//protein serine/threonine kinase activity;GO:0005515//protein binding;GO:0005524//ATP binding;GO:0016740//transferase activity;GO:0046872//metal ion binding;GO:0000166//nucleotide binding;GO:0004712//protein serine/threonine/tyrosine kinase activity;GO:0016301//kinase activity	ko04621(NOD-like receptor signaling pathway)
ENSG00000106211	2258.26318265415	1860.28566196531	2656.24070334298	1.42786710538681	0.513861710934709	1.08352015978992e-10	8.18364377290386e-09	Nodiff	7	76302673	76304295	+	1623	HSPB1	GO:1904115;GO:0043066;GO:0001932;GO:0042802;GO:0008426;GO:0005856;GO:0006446;GO:0070527;GO:0005615;GO:0038033;GO:0005515;GO:2001234;GO:0009615;GO:0010506;GO:0043292;GO:2001028;GO:0070062;GO:0061077;GO:0032731;GO:0003723;GO:0043122;GO:0001533;GO:0035924;GO:0044183;GO:0030018;GO:0099641;GO:0006986;GO:0042026;GO:0032760;GO:0045766;GO:1902176;GO:0061629;GO:0005737;GO:0043130;GO:0000502;GO:0005080;GO:…	K04455	-	S;O	KOG3591;35FRU;38HJY;3BFZ0;3D2NH;3J284;4830H;4905W;4MEMJ;4MW5B	heat shock protein family B (small) member 1 [Source:HGNC Symbol;Acc:HGNC:5246]	3315	P04792;V9HW43	GO:0009615//response to virus;GO:1902176//negative regulation of oxidative stress-induced intrinsic apoptotic signaling pathway;GO:0010506//regulation of autophagy;GO:2001028//positive regulation of endothelial cell chemotaxis;GO:0001895//retina homeostasis;GO:0006986//response to unfolded protein;GO:0043122//regulation of I-kappaB kinase/NF-kappaB signaling;GO:0099641//anterograde axonal protein…	GO:0001533//cornified envelope;GO:0005615//extracellular space;GO:0070062//extracellular exosome;GO:0005737//cytoplasm;GO:0005925//focal adhesion;GO:0005819//spindle;GO:0005829//cytosol;GO:0000502//proteasome complex;GO:0005634//nucleus;GO:0043292//contractile fiber;GO:0030018//Z disc;GO:1904115//axon cytoplasm;GO:0005886//plasma membrane;GO:0005856//cytoskeleton	GO:0042803//protein homodimerization activity;GO:0044183//protein folding chaperone;GO:0061629//RNA polymerase II-specific DNA-binding transcription factor binding;GO:0008426//protein kinase C inhibitor activity;GO:0042802//identical protein binding;GO:0005515//protein binding;GO:0005080//protein kinase C binding;GO:0043130//ubiquitin binding;GO:0003723//RNA binding;GO:0019901//protein kinase bin…	ko05146(Amoebiasis);ko04370(VEGF signaling pathway);ko04010(MAPK signaling pathway)
ENSG00000065150	5883.0523581852	6728.73376746776	5037.37094890264	0.748635794338816	-0.417664065777795	1.2225342115187e-10	9.19024309616783e-09	Nodiff	13	97953658	98024296	+	9664	IPO5	GO:0005515;GO:0016020;GO:0061608;GO:0005730;GO:0006610;GO:0031267;GO:0015031;GO:0042307;GO:0005634;GO:0045736;GO:0006886;GO:0008139;GO:0005643;GO:0006607;GO:0071230;GO:0006606;GO:0005737;GO:0005095;GO:0003723	K20222	-	S;Y;U	KOG2171;35IHE;38EQR;3BAKX;3D0H1;3J6AC;480KT;493MD;4MGGM;4N1KA	importin 5 [Source:HGNC Symbol;Acc:HGNC:6402]	3843	O00410;Q9BVS9;B3KWG6	GO:0006606//protein import into nucleus;GO:0006886//intracellular protein transport;GO:0045736//negative regulation of cyclin-dependent protein serine/threonine kinase activity;GO:0006607//NLS-bearing protein import into nucleus;GO:0006610//ribosomal protein import into nucleus;GO:0042307//positive regulation of protein import into nucleus;GO:0015031//protein transport;GO:0071230//cellular respon…	GO:0016020//membrane;GO:0005730//nucleolus;GO:0005643//nuclear pore;GO:0005737//cytoplasm;GO:0005634//nucleus	GO:0031267//small GTPase binding;GO:0008139//nuclear localization sequence binding;GO:0005095//GTPase inhibitor activity;GO:0061608//nuclear import signal receptor activity;GO:0005515//protein binding;GO:0003723//RNA binding	ko03013(Nucleocytoplasmic transport)
ENSG00000026950	1112.41765993823	862.077635581643	1362.75768429481	1.58078301541295	0.660639351205806	1.4184459317418e-10	1.06131571303971e-08	Nodiff	6	26402237	26415208	+	5539	BTN3A1	GO:0005515;GO:0016020;GO:0002376;GO:0050798;GO:0050852;GO:0001819;GO:0001817;GO:0016021;GO:0002250;GO:0032729;GO:0005102;GO:0009897;GO:0005886	K06712	-	S;T	2QSRZ;35EE0;39DY8;3BG59;3D1S9;3J4CC;481HG;48Y2B;4MI5F;4MU6H	butyrophilin subfamily 3 member A1 [Source:HGNC Symbol;Acc:HGNC:1138]	11119	O00481	GO:0002250//adaptive immune response;GO:0002376//immune system process;GO:0001817//regulation of cytokine production;GO:0050798//activated T cell proliferation;GO:0032729//positive regulation of interferon-gamma production;GO:0001819//positive regulation of cytokine production;GO:0050852//T cell receptor signaling pathway	GO:0016020//membrane;GO:0016021//integral component of membrane;GO:0009897//external side of plasma membrane;GO:0005886//plasma membrane	GO:0005102//signaling receptor binding;GO:0005515//protein binding	-
ENSG00000164176	6705.57905559605	7650.64242709162	5760.51568410048	0.752945355765416	-0.409382928299404	1.46621519004736e-10	1.09195523828086e-08	Nodiff	5	83940554	84384880	-	5825	EDIL3	GO:0005201;GO:0046872;GO:1903561;GO:0005178;GO:0062023;GO:0007155;GO:0010811;GO:0070062;GO:0005509;GO:0005576	K24464	-	S;T	2QU9M;35P54;38FY9;3BBAC;3D0TY;3J9E3;488VH;48ZN4;4MAFT;4MVVC	EGF like repeats and discoidin domains 3 [Source:HGNC Symbol;Acc:HGNC:3173]	10085	O43854	GO:0007155//cell adhesion;GO:0010811//positive regulation of cell-substrate adhesion	GO:0062023//collagen-containing extracellular matrix;GO:0070062//extracellular exosome;GO:0005576//extracellular region;GO:1903561//extracellular vesicle	GO:0005178//integrin binding;GO:0005509//calcium ion binding;GO:0005201//extracellular matrix structural constituent;GO:0046872//metal ion binding	-
ENSG00000148303	6405.97620301489	7322.32122563433	5489.63118039544	0.749711875679133	-0.415591839803487	1.48330675084544e-10	1.09956980067302e-08	Nodiff	9	133348218	133351426	+	2238	RPL7A	GO:0022625;GO:0003735;GO:0042254;GO:0005515;GO:GO:0005730;GO:0045296;GO:0022626;GO:0002181;GO:0003723;GO:0016020;GO:0006412;GO:GO:0006396;GO:1990904;GO:0005737;GO:0005730;GO:0005829;GO:0000470;GO:0005840;GO:0042788;GO:0005925;GO:0005634	K02936	-	J	KOG3166;35GD4;38EEJ;3BAKG;3CY8U;3J3ZM;488QM;4938G;4MIKM;4N24J	ribosomal protein L7a [Source:HGNC Symbol;Acc:HGNC:10364]	6130	P62424	GO:0042254//ribosome biogenesis;GO:0002181//cytoplasmic translation;GO:0006412//translation;GO:0000470//maturation of LSU-rRNA	GO:0016020//membrane;GO:0022626//cytosolic ribosome;GO:0042788//polysomal ribosome;GO:0005730//nucleolus;GO:0005840//ribosome;GO:0022625//cytosolic large ribosomal subunit;GO:1990904//ribonucleoprotein complex;GO:0005829//cytosol;GO:0005737//cytoplasm;GO:0005634//nucleus;GO:0005925//focal adhesion	GO:0003735//structural constituent of ribosome;GO:0005515//protein binding;GO:0003723//RNA binding;GO:0045296//cadherin binding	ko05171(Coronavirus disease - COVID-19);ko03010(Ribosome)
ENSG00000159403	4300.5362518419	3421.79507187655	5179.27743180724	1.51361414784167	0.597997478809517	1.56235213190137e-10	1.15282867907856e-08	Nodiff	12	7080214	7092540	-	5803	C1R	GO:0045087;GO:0002376;GO:0008236;GO:0006956;GO:0016787;GO:0004252;GO:0006958;GO:0005509;GO:0005576;GO:0008233;GO:0006508	K01330	EC:3.4.21.41	-	-	complement C1r [Source:HGNC Symbol;Acc:HGNC:1246]	715	P00736	GO:0002376//immune system process;GO:0045087//innate immune response;GO:0006956//complement activation;GO:0006508//proteolysis;GO:0006958//complement activation, classical pathway	GO:0005576//extracellular region	GO:0004252//serine-type endopeptidase activity;GO:0008233//peptidase activity;GO:0005509//calcium ion binding;GO:0008236//serine-type peptidase activity;GO:0016787//hydrolase activity	ko05322(Systemic lupus erythematosus);ko05171(Coronavirus disease - COVID-19);ko05150(Staphylococcus aureus infection);ko05133(Pertussis);ko04610(Complement and coagulation cascades);ko04145(Phagosome)
ENSG00000187134	152.921698067215	79.9593151061432	225.884081028287	2.82498769190849	1.49824458191322	2.07952739220685e-10	1.52740333045945e-08	Up Regulation	10	4963253	4983283	+	8765	AKR1C1	GO:0042448;GO:0004032;GO:0018636;GO:0016229;GO:0047042;GO:0047718;GO:2000379;GO:0016491;GO:0001523;GO:0047023;GO:0047086;GO:0008206;GO:0005515;GO:0044598;GO:0071395;GO:0030299;GO:0070062;GO:0047006;GO:0007586;GO:0033703;GO:0004033;GO:0046683;GO:0047044;GO:0030855;GO:0032052;GO:0015721;GO:0047115;GO:0044597;GO:0030283;GO:0042574;GO:0031406;GO:0005737;GO:0006805;GO:0016655;GO:0005829;GO:0047024;GO:…	K00212	-	S;J;C	KOG1577;35M94;38T1T;3BK9X;3D0AD;3J7EU;4842J;49784;4MCCQ;4N6DZ	aldo-keto reductase family 1 member C1 [Source:HGNC Symbol;Acc:HGNC:384]	1645	Q04828	GO:0042632//cholesterol homeostasis;GO:0001523//retinoid metabolic process;GO:0007586//digestion;GO:0008202//steroid metabolic process;GO:0030299//intestinal cholesterol absorption;GO:0042448//progesterone metabolic process;GO:0044597//daunorubicin metabolic process;GO:0044598//doxorubicin metabolic process;GO:0008206//bile acid metabolic process;GO:2000379//positive regulation of reactive oxygen…	GO:0005737//cytoplasm;GO:0005829//cytosol;GO:0070062//extracellular exosome	GO:0016491//oxidoreductase activity;GO:0018636//phenanthrene 9,10-monooxygenase activity;GO:0004033//aldo-keto reductase (NADP) activity;GO:0047023//androsterone dehydrogenase activity;GO:0047086//ketosteroid monooxygenase activity;GO:0016229//steroid dehydrogenase activity;GO:0016655//oxidoreductase activity, acting on NAD(P)H, quinone or similar compound as acceptor;GO:0047045//testosterone 17-…	ko05208(Chemical carcinogenesis - reactive oxygen species);ko00980(Metabolism of xenobiotics by cytochrome P450);ko00140(Steroid hormone biosynthesis)
ENSG00000164045	1035.1576096549	809.001503861613	1261.31371544819	1.55909934583255	0.64071285951325	2.24086741079447e-10	1.6383912777005e-08	Nodiff	3	48157146	48188417	-	4145	CDC25A	GO:0006470;GO:0051087;GO:0007049;GO:0000086;GO:0010971;GO:0005515;GO:0008283;GO:1902751;GO:0051301;GO:0000082;GO:0110032;GO:0004725;GO:0000079;GO:0009314;GO:0004721;GO:0005737;GO:0005654;GO:0034644;GO:0016787;GO:0005829;GO:0019901;GO:0005634	K06645	EC:3.1.3.48	D	KOG3772;359XJ;38GCJ;3BIJY;3CSHR;3JBHE;48AGW;493AP;4M76K;4N4GT	cell division cycle 25A [Source:HGNC Symbol;Acc:HGNC:1725]	993	P30304	GO:0051301//cell division;GO:0000082//G1/S transition of mitotic cell cycle;GO:0007049//cell cycle;GO:0110032//positive regulation of G2/MI transition of meiotic cell cycle;GO:0009314//response to radiation;GO:1902751//positive regulation of cell cycle G2/M phase transition;GO:0000086//G2/M transition of mitotic cell cycle;GO:0006470//protein dephosphorylation;GO:0008283//cell population prolifer…	GO:0005829//cytosol;GO:0005737//cytoplasm;GO:0005634//nucleus;GO:0005654//nucleoplasm	GO:0004721//phosphoprotein phosphatase activity;GO:0004725//protein tyrosine phosphatase activity;GO:0051087//chaperone binding;GO:0005515//protein binding;GO:0016787//hydrolase activity;GO:0019901//protein kinase binding	ko05207(Chemical carcinogenesis - receptor activation);ko05206(MicroRNAs in cancer);ko04914(Progesterone-mediated oocyte maturation);ko04218(Cellular senescence);ko04110(Cell cycle)
ENSG00000144283	984.88239103463	1203.77565539884	765.989126670423	0.636322161222503	-0.652170727613226	2.5050518574065e-10	1.82322228821786e-08	Nodiff	2	158456952	158682879	+	9537	PKP4	GO:0072686;GO:0098609;GO:0005856;GO:0030054;GO:0014069;GO:0005515;GO:0009898;GO:0030057;GO:0007267;GO:0048471;GO:0045296;GO:0051233;GO:0005911;GO:0007043;GO:0030496;GO:0016020;GO:0001533;GO:0044291;GO:0043547;GO:0007155;GO:0030155;GO:0000922;GO:0005737;GO:0005819;GO:0032467;GO:0005886;GO:0005912;GO:0005634	-	-	S;Z;T;W	KOG1048;35CUE;38B3V;3BC5P;3CSQE;3JBD7;480XI;49252;4MH85;4N60E	plakophilin 4 [Source:HGNC Symbol;Acc:HGNC:9026]	8502	Q99569	GO:0098609//cell-cell adhesion;GO:0032467//positive regulation of cytokinesis;GO:0007267//cell-cell signaling;GO:0030155//regulation of cell adhesion;GO:0007043//cell-cell junction assembly;GO:0007155//cell adhesion;GO:0043547//positive regulation of GTPase activity	GO:0001533//cornified envelope;GO:0016020//membrane;GO:0005912//adherens junction;GO:0072686//mitotic spindle;GO:0009898//cytoplasmic side of plasma membrane;GO:0014069//postsynaptic density;GO:0030057//desmosome;GO:0048471//perinuclear region of cytoplasm;GO:0051233//spindle midzone;GO:0044291//cell-cell contact zone;GO:0000922//spindle pole;GO:0005819//spindle;GO:0030496//midbody;GO:0005737//cy…	GO:0005515//protein binding;GO:0045296//cadherin binding	-
ENSG00000161011	3469.03833711676	2897.65999669855	4040.41667753496	1.39437224592892	0.479615758957191	2.94037131392115e-10	2.13037219359753e-08	Nodiff	5	179806398	179838078	+	7535	SQSTM1	GO:0008270;GO:0005776;GO:1903078;GO:0045944;GO:0001659;GO:0043231;GO:0007032;GO:0000122;GO:0006468;GO:0016197;GO:0035973;GO:0042802;GO:0005764;GO:0005770;GO:0006914;GO:0042169;GO:0005783;GO:0005515;GO:0046578;GO:0002376;GO:0035255;GO:0031410;GO:0001934;GO:0005768;GO:0070062;GO:0016236;GO:0002931;GO:0006915;GO:0016235;GO:0044753;GO:0044877;GO:0043122;GO:0044754;GO:0061635;GO:0010821;GO:1900273;GO:…	K14381	-	S;B;V	KOG4582;35D5T;39RW4;3BEFC;3CXKS;3JCMY;480EZ;48WF0;4MAMY;4MU3H	sequestosome 1 [Source:HGNC Symbol;Acc:HGNC:11280]	8878	Q13501	GO:0006606//protein import into nucleus;GO:0061912//selective autophagy;GO:0006366//transcription by RNA polymerase II;GO:0001934//positive regulation of protein phosphorylation;GO:0000122//negative regulation of transcription by RNA polymerase II;GO:0046578//regulation of Ras protein signal transduction;GO:0006914//autophagy;GO:0001659//temperature homeostasis;GO:0002376//immune system process;G…	GO:0044753//amphisome;GO:0043231//intracellular membrane-bounded organelle;GO:0000932//P-body;GO:0005829//cytosol;GO:0005783//endoplasmic reticulum;GO:0097225//sperm midpiece;GO:0070062//extracellular exosome;GO:0044754//autolysosome;GO:0016235//aggresome;GO:0005770//late endosome;GO:0005654//nucleoplasm;GO:0005764//lysosome;GO:0016605//PML body;GO:0030017//sarcomere;GO:0005737//cytoplasm;GO:0016…	GO:0070530//K63-linked polyubiquitin modification-dependent protein binding;GO:0019899//enzyme binding;GO:0035255//ionotropic glutamate receptor binding;GO:0044877//protein-containing complex binding;GO:0004674//protein serine/threonine kinase activity;GO:0042802//identical protein binding;GO:0031625//ubiquitin protein ligase binding;GO:0005515//protein binding;GO:0042169//SH2 domain binding;GO:0…	ko05418(Fluid shear stress and atherosclerosis);ko05131(Shigellosis);ko05022(Pathways of neurodegeneration - multiple diseases);ko05014(Amyotrophic lateral sclerosis);ko04380(Osteoclast differentiation);ko04218(Cellular senescence);ko04217(Necroptosis);ko04140(Autophagy - animal);ko04137(Mitophagy - animal)
ENSG00000115268	5803.34940055226	6620.34379698758	4986.35500411695	0.753186716131851	-0.408920539358618	2.96682919045026e-10	2.13985896385088e-08	Nodiff	19	1438358	1440495	+	2138	RPS15	GO:0097371;GO:0006364;GO:0003735;GO:0000028;GO:0042274;GO:0005515;GO:0000056;GO:1901798;GO:0022626;GO:0002181;GO:0003723;GO:0016020;GO:0015935;GO:0006412;GO:1904667;GO:0005737;GO:0005654;GO:0001649;GO:0005829;GO:1990948;GO:0005840;GO:0003677;GO:0005925;GO:0022627;GO:0005634	K02958	-	J	KOG0898;359SH;39ZV8;3BEU4;3CRMR;3J929;481M8;4954P;4MJ9A;4MXS5	ribosomal protein S15 [Source:HGNC Symbol;Acc:HGNC:10388]	6209	P62841	GO:1904667//negative regulation of ubiquitin protein ligase activity;GO:1901798//positive regulation of signal transduction by p53 class mediator;GO:0042274//ribosomal small subunit biogenesis;GO:0006364//rRNA processing;GO:0000056//ribosomal small subunit export from nucleus;GO:0002181//cytoplasmic translation;GO:0000028//ribosomal small subunit assembly;GO:0006412//translation;GO:0001649//osteo…	GO:0016020//membrane;GO:0015935//small ribosomal subunit;GO:0022626//cytosolic ribosome;GO:0005840//ribosome;GO:0022627//cytosolic small ribosomal subunit;GO:0005829//cytosol;GO:0005737//cytoplasm;GO:0005634//nucleus;GO:0005925//focal adhesion;GO:0005654//nucleoplasm	GO:0097371//MDM2/MDM4 family protein binding;GO:0003677//DNA binding;GO:0003735//structural constituent of ribosome;GO:0005515//protein binding;GO:1990948//ubiquitin ligase inhibitor activity;GO:0003723//RNA binding	ko05171(Coronavirus disease - COVID-19);ko03010(Ribosome)
ENSG00000131374	1233.16493561479	1486.95537651011	979.374494719479	0.658644173316133	-0.602428822421106	3.0067087263311e-10	2.15889776349837e-08	Nodiff	3	17157162	18444817	-	11269	TBC1D5	GO:0005776;GO:0005096;GO:0042594;GO:0043231;GO:0006914;GO:0015031;GO:0005515;GO:0031410;GO:0042147;GO:0030122;GO:0005768;GO:1990316;GO:0016236;GO:0030904;GO:0044877;GO:0005794;GO:0016020;GO:0010008;GO:1905394;GO:0035612;GO:0090630;GO:0005829;GO:0002092	K18469	-	H;U	KOG1091;35M11;38CVA;3BD5K;3CSTR;3J5U5;4890S;4958Y;4MG16;4MTN8	TBC1 domain family member 5 [Source:HGNC Symbol;Acc:HGNC:19166]	9779	Q92609;B9A6K1	GO:0042147//retrograde transport, endosome to Golgi;GO:0016236//macroautophagy;GO:0015031//protein transport;GO:0090630//activation of GTPase activity;GO:0002092//positive regulation of receptor internalization;GO:0042594//response to starvation;GO:0006914//autophagy	GO:0016020//membrane;GO:0030122//AP-2 adaptor complex;GO:0031410//cytoplasmic vesicle;GO:0043231//intracellular membrane-bounded organelle;GO:0030904//retromer complex;GO:1990316//Atg1/ULK1 kinase complex;GO:0005768//endosome;GO:0005776//autophagosome;GO:0005829//cytosol;GO:0010008//endosome membrane;GO:0005794//Golgi apparatus	GO:0035612//AP-2 adaptor complex binding;GO:0044877//protein-containing complex binding;GO:1905394//retromer complex binding;GO:0005096//GTPase activator activity;GO:0005515//protein binding	-
ENSG00000135318	12794.6076646229	10659.6112173809	14929.604111865	1.40057679472603	0.486021089683726	3.12540699122378e-10	2.23410789033371e-08	Nodiff	6	85449584	85495791	+	4533	NT5E	GO:0016788;GO:0000166;GO:0005515;GO:0008252;GO:0046034;GO:0009166;GO:0070062;GO:0106411;GO:0046086;GO:0006259;GO:0016020;GO:0046032;GO:0055074;GO:0033198;GO:0110165;GO:0110148;GO:0006196;GO:0007159;GO:0050728;GO:0009897;GO:0005654;GO:0046872;GO:0010035;GO:0016787;GO:0005829;GO:0031225;GO:0008253;GO:0009986;GO:0005886	K19970	EC:3.1.3.5	F	KOG4419;35JEF;38EWB;3B980;3CSMV;3J9T5;4808F;492H3;4MGHC;4N4WQ	5'-nucleotidase ecto [Source:HGNC Symbol;Acc:HGNC:8021]	4907	P21589;Q6NZX3	GO:0006196//AMP catabolic process;GO:0007159//leukocyte cell-cell adhesion;GO:0046086//adenosine biosynthetic process;GO:0046034//ATP metabolic process;GO:0055074//calcium ion homeostasis;GO:0009166//nucleotide catabolic process;GO:0006259//DNA metabolic process;GO:0050728//negative regulation of inflammatory response;GO:0010035//response to inorganic substance;GO:0046032//ADP catabolic process;G…	GO:0070062//extracellular exosome;GO:0016020//membrane;GO:0009986//cell surface;GO:0031225//anchored component of membrane;GO:0110165//cellular anatomical entity;GO:0009897//external side of plasma membrane;GO:0005829//cytosol;GO:0005886//plasma membrane;GO:0005654//nucleoplasm	GO:0008252//nucleotidase activity;GO:0005515//protein binding;GO:0016788//hydrolase activity, acting on ester bonds;GO:0008253//5'-nucleotidase activity;GO:0016787//hydrolase activity;GO:0046872//metal ion binding;GO:0000166//nucleotide binding	ko00760(Nicotinate and nicotinamide metabolism);ko00240(Pyrimidine metabolism);ko00230(Purine metabolism)
ENSG00000166949	4595.22150196989	3925.75951485243	5264.68348908735	1.34106112948827	0.42337500100044	3.15343067013788e-10	2.24412141734434e-08	Nodiff	15	67063763	67195173	+	9981	SMAD3	GO:0043425;GO:0042802;GO:0019902;GO:0005160;GO:0001228;GO:1901203;GO:0001666;GO:0071141;GO:0071560;GO:0030501;GO:0005667;GO:0045429;GO:0031490;GO:0050678;GO:0051894;GO:0038092;GO:0042177;GO:0005637;GO:0030308;GO:0051091;GO:0045668;GO:0003690;GO:0005654;GO:0070410;GO:0003700;GO:0019899;GO:0005829;GO:0042803;GO:0001707;GO:0030878;GO:0048340;GO:1902893;GO:0010694;GO:0035259;GO:0033689;GO:0009880;GO:…	K23605	-	K	KOG3701;359TA;38BD4;3BA66;3CRAN;3J2V9;483JY;497C3;4M6B0;4N64P	SMAD family member 3 [Source:HGNC Symbol;Acc:HGNC:6769]	4088	P84022;A0A024R5Z3;Q9P0T0	GO:0016202//regulation of striated muscle tissue development;GO:0045893//positive regulation of transcription, DNA-templated;GO:0001889//liver development;GO:0051481//negative regulation of cytosolic calcium ion concentration;GO:1902893//regulation of pri-miRNA transcription by RNA polymerase II;GO:0030335//positive regulation of cell migration;GO:0010718//positive regulation of epithelial to mes…	GO:0071141//SMAD protein complex;GO:0005886//plasma membrane;GO:0043235//receptor complex;GO:0032991//protein-containing complex;GO:0005829//cytosol;GO:0005737//cytoplasm;GO:0005634//nucleus;GO:0000785//chromatin;GO:0071144//heteromeric SMAD protein complex;GO:0005667//transcription regulator complex;GO:0005637//nuclear inner membrane;GO:0005654//nucleoplasm	GO:0003690//double-stranded DNA binding;GO:0017151//DEAD/H-box RNA helicase binding;GO:0031625//ubiquitin protein ligase binding;GO:0043130//ubiquitin binding;GO:0005518//collagen binding;GO:0000978//RNA polymerase II cis-regulatory region sequence-specific DNA binding;GO:0003700//DNA-binding transcription factor activity;GO:0000987//cis-regulatory region sequence-specific DNA binding;GO:0043425/…	ko05415(Diabetic cardiomyopathy);ko05321(Inflammatory bowel disease);ko05226(Gastric cancer);ko05225(Hepatocellular carcinoma);ko05220(Chronic myeloid leukemia);ko05212(Pancreatic cancer);ko05210(Colorectal cancer);ko05200(Pathways in cancer);ko05166(Human T-cell leukemia virus 1 infection);ko05161(Hepatitis B);ko04933(AGE-RAGE signaling pathway in diabetic complications);ko04659(Th17 cell differ…
ENSG00000106366	21839.1385742779	24581.2449512468	19097.0321973091	0.776894426428976	-0.364209533340307	3.20320175666558e-10	2.26945427113846e-08	Nodiff	7	101127104	101139247	+	3156	SERPINE1	GO:0051918;GO:0090026;GO:0014912;GO:0062023;GO:0010757;GO:0061044;GO:0005615;GO:0005886;GO:0005515;GO:0050729;GO:0097180;GO:0001525;GO:0050829;GO:0070062;GO:0061045;GO:0005102;GO:1901331;GO:0090399;GO:0042730;GO:0030194;GO:2000098;GO:1902042;GO:0030336;GO:0010469;GO:2000352;GO:0035491;GO:0004867;GO:0045766;GO:0033629;GO:1904090;GO:0030414;GO:0002020;GO:0048260;GO:0097187;GO:0010466;GO:0032757;GO:…	K03982	-	O;V	KOG2392;35C3B;39R8P;3BEGU;3CVEI;3J7XD;48592;496PP;4MEXJ;4MURD	serpin family E member 1 [Source:HGNC Symbol;Acc:HGNC:8583]	5054	P05121;A0A024QYT5	GO:1902042//negative regulation of extrinsic apoptotic signaling pathway via death domain receptors;GO:0042730//fibrinolysis;GO:0030336//negative regulation of cell migration;GO:0014912//negative regulation of smooth muscle cell migration;GO:0090026//positive regulation of monocyte chemotaxis;GO:0033629//negative regulation of cell adhesion mediated by integrin;GO:0030194//positive regulation of …	GO:0097180//serine protease inhibitor complex;GO:0005615//extracellular space;GO:0062023//collagen-containing extracellular matrix;GO:0005576//extracellular region;GO:0070062//extracellular exosome;GO:1904090//peptidase inhibitor complex;GO:0031093//platelet alpha granule lumen;GO:0005886//plasma membrane	GO:0004867//serine-type endopeptidase inhibitor activity;GO:0002020//protease binding;GO:0005515//protein binding;GO:0030414//peptidase inhibitor activity;GO:0005102//signaling receptor binding	ko05142(Chagas disease);ko04933(AGE-RAGE signaling pathway in diabetic complications);ko04610(Complement and coagulation cascades);ko04390(Hippo signaling pathway);ko04371(Apelin signaling pathway);ko04218(Cellular senescence);ko04115(p53 signaling pathway);ko04066(HIF-1 signaling pathway)
ENSG00000123146	1649.40124609728	1340.80301809927	1957.99947409529	1.46031851634027	0.546283075835946	3.41282356332175e-10	2.40731854166995e-08	Nodiff	19	14380501	14408725	+	5382	ADGRE5	GO:0005887;GO:0004888;GO:0005615;GO:0005515;GO:0007186;GO:0007267;GO:0070062;GO:0016020;GO:0007166;GO:0004930;GO:0030667;GO:0007155;GO:0016021;GO:0006955;GO:0005509;GO:0007165;GO:0006954;GO:0007189;GO:0005925;GO:0005886;GO:0005576	K08446	-	S;T	KOG4193;35MKQ;38BBZ;3BCIQ;3CU6A;3J4U7;4833E;48YED;4M7SY;4MZS6	adhesion G protein-coupled receptor E5 [Source:HGNC Symbol;Acc:HGNC:1711]	976	P48960	GO:0007189//adenylate cyclase-activating G protein-coupled receptor signaling pathway;GO:0007166//cell surface receptor signaling pathway;GO:0006954//inflammatory response;GO:0007186//G protein-coupled receptor signaling pathway;GO:0006955//immune response;GO:0007165//signal transduction;GO:0007155//cell adhesion;GO:0007267//cell-cell signaling	GO:0005615//extracellular space;GO:0016020//membrane;GO:0005576//extracellular region;GO:0005886//plasma membrane;GO:0070062//extracellular exosome;GO:0005887//integral component of plasma membrane;GO:0016021//integral component of membrane;GO:0030667//secretory granule membrane;GO:0005925//focal adhesion	GO:0004888//transmembrane signaling receptor activity;GO:0005509//calcium ion binding;GO:0005515//protein binding;GO:0004930//G protein-coupled receptor activity	-
ENSG00000167191	706.090317588	882.647980079786	529.532655096215	0.599936403919883	-0.737118518519849	3.73766381667785e-10	2.6248891680985e-08	Nodiff	16	19856691	19886167	-	6654	GPRC5B	GO:0032147;GO:0043231;GO:0030295;GO:0061098;GO:0060907;GO:0005615;GO:0045666;GO:0007186;GO:0031410;GO:0030659;GO:0001664;GO:0070062;GO:0016020;GO:0004930;GO:0090263;GO:0016021;GO:0005654;GO:0007165;GO:0005730;GO:0005829;GO:0019901;GO:0043123;GO:0009986;GO:0005886;GO:0050729;GO:0043235	K04619	-	S;T	2QWT9;35M1R;39M52;3BHU8;3D34P;3J3VY;48BFT;48XYW;4M7FI;4MW21	G protein-coupled receptor class C group 5 member B [Source:HGNC Symbol;Acc:HGNC:13308]	51704	Q9NZH0;A0A024QYX2	GO:0043123//positive regulation of I-kappaB kinase/NF-kappaB signaling;GO:0050729//positive regulation of inflammatory response;GO:0060907//positive regulation of macrophage cytokine production;GO:0061098//positive regulation of protein tyrosine kinase activity;GO:0007186//G protein-coupled receptor signaling pathway;GO:0007165//signal transduction;GO:0090263//positive regulation of canonical Wnt…	GO:0005615//extracellular space;GO:0016020//membrane;GO:0030659//cytoplasmic vesicle membrane;GO:0070062//extracellular exosome;GO:0005730//nucleolus;GO:0031410//cytoplasmic vesicle;GO:0043231//intracellular membrane-bounded organelle;GO:0043235//receptor complex;GO:0009986//cell surface;GO:0016021//integral component of membrane;GO:0005829//cytosol;GO:0005886//plasma membrane;GO:0005654//nucleop…	GO:0030295//protein kinase activator activity;GO:0001664//G protein-coupled receptor binding;GO:0004930//G protein-coupled receptor activity;GO:0019901//protein kinase binding	-
ENSG00000168077	1756.58298173197	1266.23497979543	2246.93098366851	1.77449764026541	0.827410655898065	4.09982928783849e-10	2.86665792824759e-08	Nodiff	8	27633868	27676776	+	4029	SCARA3	GO:0005515;GO:0016020;GO:0005789;GO:0009650;GO:0062023;GO:0000139;GO:0005581;GO:0016021;GO:0005044;GO:0006897;GO:0005615;GO:0006979;GO:0005794;GO:0005783	-	-	S;U	2QV37;35C80;38B4P;3BANG;3CU91;3J4H6;487Z4;491JJ;4M641;4MY52	scavenger receptor class A member 3 [Source:HGNC Symbol;Acc:HGNC:19000]	51435	Q6AZY7	GO:0009650//UV protection;GO:0006979//response to oxidative stress;GO:0006897//endocytosis	GO:0005615//extracellular space;GO:0005581//collagen trimer;GO:0016020//membrane;GO:0005789//endoplasmic reticulum membrane;GO:0062023//collagen-containing extracellular matrix;GO:0000139//Golgi membrane;GO:0016021//integral component of membrane;GO:0005783//endoplasmic reticulum;GO:0005794//Golgi apparatus	GO:0005515//protein binding;GO:0005044//scavenger receptor activity	-
ENSG00000143537	2073.51104460318	1715.15379632552	2431.86829288084	1.41787185387735	0.50372714884692	4.48036541868341e-10	3.11911352538951e-08	Nodiff	1	155050566	155062775	+	6584	ADAM15	GO:0005912;GO:0045087;GO:0005178;GO:0008237;GO:0030574;GO:0030054;GO:0005615;GO:0001669;GO:0008233;GO:0005515;GO:0031514;GO:0031410;GO:0060317;GO:0001525;GO:0005929;GO:0070062;GO:0042995;GO:1990910;GO:0006508;GO:0016020;GO:1900121;GO:0004222;GO:0007155;GO:0012505;GO:0016021;GO:0030336;GO:0030308;GO:0002418;GO:0017124;GO:1904628;GO:0046872;GO:0008584;GO:0042246;GO:0007229;GO:0016787;GO:0022617;GO:…	K06836	EC:3.4.24.-	O;L	KOG3607;35E7Z;38B6W;3B9I0;3CU5P;3JA8U;483QX;490IZ;4M5X5;4N0C4	ADAM metallopeptidase domain 15 [Source:HGNC Symbol;Acc:HGNC:193]	8751	Q13444	GO:0001953//negative regulation of cell-matrix adhesion;GO:0002418//immune response to tumor cell;GO:1990910//response to hypobaric hypoxia;GO:0007229//integrin-mediated signaling pathway;GO:0030336//negative regulation of cell migration;GO:1900121//negative regulation of receptor binding;GO:0030574//collagen catabolic process;GO:0045087//innate immune response;GO:0001525//angiogenesis;GO:0007160…	GO:0005615//extracellular space;GO:0016020//membrane;GO:0005912//adherens junction;GO:0070062//extracellular exosome;GO:0001669//acrosomal vesicle;GO:0031514//motile cilium;GO:0012505//endomembrane system;GO:0031410//cytoplasmic vesicle;GO:0042995//cell projection;GO:0009986//cell surface;GO:0016021//integral component of membrane;GO:0005929//cilium;GO:0030054//cell junction;GO:0005886//plasma me…	GO:0008237//metallopeptidase activity;GO:0005178//integrin binding;GO:0008233//peptidase activity;GO:0005515//protein binding;GO:0016787//hydrolase activity;GO:0017124//SH3 domain binding;GO:0046872//metal ion binding;GO:0004222//metalloendopeptidase activity	-
ENSG00000130741	5176.30185513875	5915.15360285595	4437.45010742155	0.75018341117618	-0.414684733885404	4.61752771948836e-10	3.20068631361245e-08	Nodiff	X	24054946	24078810	+	4081	EIF2S3	GO:0003924;GO:0005515;GO:0005737;GO:0006412;GO:0001731;GO:0003743;GO:0016787;GO:0005829;GO:0045296;GO:0005850;GO:0008135;GO:0070062;GO:0006413;GO:0000049;GO:0005525;GO:0000166;GO:0045903	K03242	-	J	KOG0466;35KD2;38FY1;3BHNA;3CURY;3JFGV;4812H;48XWE;4MM0Q;4MSUD	eukaryotic translation initiation factor 2 subunit gamma [Source:HGNC Symbol;Acc:HGNC:3267]	1968	P41091	GO:0045903//positive regulation of translational fidelity;GO:0006412//translation;GO:0001731//formation of translation preinitiation complex;GO:0006413//translational initiation	GO:0070062//extracellular exosome;GO:0005850//eukaryotic translation initiation factor 2 complex;GO:0005737//cytoplasm;GO:0005829//cytosol	GO:0000049//tRNA binding;GO:0003743//translation initiation factor activity;GO:0003924//GTPase activity;GO:0008135//translation factor activity, RNA binding;GO:0005515//protein binding;GO:0005525//GTP binding;GO:0016787//hydrolase activity;GO:0000166//nucleotide binding;GO:0045296//cadherin binding	-
ENSG00000151892	315.079073185432	502.329195523488	127.828950847375	0.254472469421495	-1.97441851079661	4.98726429411468e-10	3.44207223609328e-08	Down Regulation	10	116056925	116276803	-	10655	GFRA1	GO:0035860;GO:0001822;GO:0005178;GO:0050731;GO:0016477;GO:0016167;GO:0005615;GO:0007568;GO:0005515;GO:0005771;GO:0005768;GO:0038023;GO:0070062;GO:0005102;GO:0098797;GO:0005794;GO:0016020;GO:0030424;GO:0007166;GO:0031175;GO:0043025;GO:0007399;GO:0030182;GO:0009897;GO:0019898;GO:0008584;GO:0005030;GO:0031225;GO:0038179;GO:0043235;GO:0005886	K19895	-	S;T	2QQA2;35IMJ;39RAT;3BDN0;3CVH3;3J871;482C4;490SS;4MFEY;4N2ZY	GDNF family receptor alpha 1 [Source:HGNC Symbol;Acc:HGNC:4243]	2674	P56159	GO:0007568//aging;GO:0030182//neuron differentiation;GO:0001822//kidney development;GO:0038179//neurotrophin signaling pathway;GO:0035860//glial cell-derived neurotrophic factor receptor signaling pathway;GO:0007399//nervous system development;GO:0007166//cell surface receptor signaling pathway;GO:0016477//cell migration;GO:0050731//positive regulation of peptidyl-tyrosine phosphorylation;GO:0031…	GO:0070062//extracellular exosome;GO:0016020//membrane;GO:0005615//extracellular space;GO:0043025//neuronal cell body;GO:0043235//receptor complex;GO:0031225//anchored component of membrane;GO:0005768//endosome;GO:0030424//axon;GO:0019898//extrinsic component of membrane;GO:0098797//plasma membrane protein complex;GO:0005771//multivesicular body;GO:0009897//external side of plasma membrane;GO:000…	GO:0005178//integrin binding;GO:0016167//glial cell-derived neurotrophic factor receptor activity;GO:0005515//protein binding;GO:0038023//signaling receptor activity;GO:0005102//signaling receptor binding;GO:0005030//neurotrophin receptor activity	-
ENSG00000107719	134.077021709246	200.580380493478	67.5736629250137	0.336890690698489	-1.56964753187347	5.26172889494925e-10	3.61591429467499e-08	Down Regulation	10	70478767	70668754	+	12543	PALD1	GO:0005515;GO:0005829;GO:0004725;GO:0005737	-	-	S	2QQ90;35KPN;3916G;3BAR8;3CTSD;3JB1N;4878V;4940Q;4M62C;4MYXN	phosphatase domain containing paladin 1 [Source:HGNC Symbol;Acc:HGNC:23530]	27143	Q9ULE6;A0A024QZM5	-	GO:0005737//cytoplasm;GO:0005829//cytosol	GO:0005515//protein binding;GO:0004725//protein tyrosine phosphatase activity	-
ENSG00000165732	3572.0812272329	4255.8372048893	2888.32524957651	0.678673809763745	-0.559209754744927	5.39963185529479e-10	3.69482501140941e-08	Nodiff	10	68956135	68985068	+	9274	DDX21	GO:0045087;GO:0045944;GO:0003725;GO:0062176;GO:0042802;GO:0006364;GO:0000166;GO:0005515;GO:0002376;GO:0005524;GO:0003724;GO:0016887;GO:0006338;GO:0002735;GO:0035066;GO:0097322;GO:0003723;GO:0016020;GO:0043330;GO:0005694;GO:0030515;GO:0045945;GO:0110016;GO:0004386;GO:0035198;GO:0051607;GO:0005737;GO:0005654;GO:0019843;GO:0006366;GO:0045943;GO:0005730;GO:0016787;GO:0001649;GO:0005829;GO:0003676;GO:…	K16911	EC:3.6.4.13	A;L	KOG0331;35ETE;38HSV;3BH16;3CTQX;3JCJJ;48A1E;494A2;4M9Q9;4MYP8	DExD-box helicase 21 [Source:HGNC Symbol;Acc:HGNC:2744]	9188	Q9NR30	GO:0043123//positive regulation of I-kappaB kinase/NF-kappaB signaling;GO:0002376//immune system process;GO:0045943//positive regulation of transcription by RNA polymerase I;GO:0002735//positive regulation of myeloid dendritic cell cytokine production;GO:0009615//response to virus;GO:0045087//innate immune response;GO:0062176//R-loop disassembly;GO:0006366//transcription by RNA polymerase II;GO:0…	GO:0016020//membrane;GO:0005694//chromosome;GO:0110016//B-WICH complex;GO:0005730//nucleolus;GO:0005739//mitochondrion;GO:0005829//cytosol;GO:0005737//cytoplasm;GO:0005634//nucleus;GO:0005654//nucleoplasm	GO:0003725//double-stranded RNA binding;GO:0019843//rRNA binding;GO:0030515//snoRNA binding;GO:0097322//7SK snRNA binding;GO:0035198//miRNA binding;GO:0004386//helicase activity;GO:0003723//RNA binding;GO:0005515//protein binding;GO:0005524//ATP binding;GO:0003724//RNA helicase activity;GO:0016787//hydrolase activity;GO:0000166//nucleotide binding;GO:0042802//identical protein binding;GO:0016887/…	-
ENSG00000189060	26712.0480866948	23438.7365660991	29985.3596072905	1.27930784676594	0.355363469506269	5.57495459335393e-10	3.79856055101205e-08	Nodiff	22	37805229	37807432	+	2204	H1-0	GO:0003680;GO:0006334;GO:0030261;GO:0000785;GO:0005515;GO:0005794;GO:0003723;GO:0031490;GO:0000786;GO:0031507;GO:0005694;GO:0031492;GO:0030527;GO:0003690;GO:0005654;GO:0017053;GO:0000791;GO:2000679;GO:0016604;GO:0045910;GO:0003677;GO:0005634;GO:0015629	K11275	-	B	KOG4012;35GNG;38FHA;3BJV7;3D2G8;3JFI6;4899U;490H0;4MFKM;4N0VD	H1.0 linker histone [Source:HGNC Symbol;Acc:HGNC:4714]	3005	P07305	GO:0031507//heterochromatin assembly;GO:2000679//positive regulation of transcription regulatory region DNA binding;GO:0045910//negative regulation of DNA recombination;GO:0006334//nucleosome assembly;GO:0030261//chromosome condensation	GO:0005694//chromosome;GO:0000786//nucleosome;GO:0015629//actin cytoskeleton;GO:0017053//transcription repressor complex;GO:0000791//euchromatin;GO:0016604//nuclear body;GO:0005634//nucleus;GO:0000785//chromatin;GO:0005794//Golgi apparatus;GO:0005654//nucleoplasm	GO:0003690//double-stranded DNA binding;GO:0003677//DNA binding;GO:0031490//chromatin DNA binding;GO:0003680//minor groove of adenine-thymine-rich DNA binding;GO:0031492//nucleosomal DNA binding;GO:0030527//structural constituent of chromatin;GO:0005515//protein binding;GO:0003723//RNA binding	-
ENSG00000101384	902.444136756553	1105.07454512682	699.813728386289	0.633272869665078	-0.659100821320491	5.79456017397447e-10	3.93146175871522e-08	Nodiff	20	10637684	10673999	-	9298	JAG1	GO:0007275;GO:0030216;GO:0062043;GO:0001974;GO:0005887;GO:0002085;GO:0030097;GO:0045944;GO:0045445;GO:0061101;GO:0035909;GO:0061073;GO:0001709;GO:0072070;GO:0016324;GO:0045177;GO:0048839;GO:0072006;GO:0045602;GO:0005515;GO:0007219;GO:0045599;GO:0045639;GO:0005198;GO:0003215;GO:0061444;GO:0001525;GO:2000241;GO:2000737;GO:0043010;GO:0008083;GO:0016020;GO:0050678;GO:0061156;GO:0072015;GO:0032495;GO:…	K06052	-	O;T	KOG1217;35IMH;38BUP;3BAFT;3CYFE;3J4BX;47ZM4;495M1;4MFX3;4MVPY	jagged canonical Notch ligand 1 [Source:HGNC Symbol;Acc:HGNC:6188]	182	P78504;Q99740	GO:0061309//cardiac neural crest cell development involved in outflow tract morphogenesis;GO:2000241//regulation of reproductive process;GO:0072006//nephron development;GO:0030336//negative regulation of cell migration;GO:0072015//glomerular visceral epithelial cell development;GO:0061444//endocardial cushion cell development;GO:0045669//positive regulation of osteoblast differentiation;GO:004883…	GO:0016020//membrane;GO:0005576//extracellular region;GO:0005912//adherens junction;GO:0005887//integral component of plasma membrane;GO:0045177//apical part of cell;GO:0016021//integral component of membrane;GO:0016324//apical plasma membrane;GO:0005886//plasma membrane	GO:0005112//Notch binding;GO:0005198//structural molecule activity;GO:0005509//calcium ion binding;GO:0005515//protein binding;GO:0008083//growth factor activity;GO:0005543//phospholipid binding	ko05224(Breast cancer);ko05207(Chemical carcinogenesis - receptor activation);ko05200(Pathways in cancer);ko05165(Human papillomavirus infection);ko04668(TNF signaling pathway);ko04658(Th1 and Th2 cell differentiation);ko04371(Apelin signaling pathway);ko04330(Notch signaling pathway);ko01522(Endocrine resistance)
ENSG00000204574	2817.11182871128	3346.24513589163	2287.97852153093	0.683745042163889	-0.548469627927693	6.77547331147948e-10	4.5775898170215e-08	Nodiff	6	30571393	30597179	+	4496	ABCF1	GO:0005515;GO:0016020;GO:0043022;GO:0000166;GO:0005524;GO:0005737;GO:0006412;GO:0006954;GO:0005829;GO:0045727;GO:0008135;GO:0008494;GO:0005635;GO:0006413;GO:0042788;GO:0005654;GO:0005634;GO:0003723	K06184	-	J	KOG0066;35DPW;3AHFX;3B9N7;3CXBK;3J7AV;4857S;491EZ;4MC29;4MSB0	ATP binding cassette subfamily F member 1 [Source:HGNC Symbol;Acc:HGNC:70]	23	Q8NE71;A0A1U9X609	GO:0006954//inflammatory response;GO:0006412//translation;GO:0045727//positive regulation of translation;GO:0006413//translational initiation	GO:0016020//membrane;GO:0042788//polysomal ribosome;GO:0005635//nuclear envelope;GO:0005829//cytosol;GO:0005737//cytoplasm;GO:0005634//nucleus;GO:0005654//nucleoplasm	GO:0008135//translation factor activity, RNA binding;GO:0003723//RNA binding;GO:0005515//protein binding;GO:0005524//ATP binding;GO:0008494//translation activator activity;GO:0043022//ribosome binding;GO:0000166//nucleotide binding	-
ENSG00000011405	2403.93103273261	2804.62122522499	2003.24084024023	0.714264308571483	-0.485470062502959	7.03120873709374e-10	4.71612424904446e-08	Nodiff	11	17077730	17207986	-	9207	PIK3C2A	GO:0046934;GO:0010508;GO:0043231;GO:0016477;GO:0048268;GO:0016303;GO:0016310;GO:0048015;GO:0030136;GO:0000166;GO:0005942;GO:0031410;GO:0005524;GO:0005634;GO:0070062;GO:0006661;GO:0006887;GO:0016301;GO:0005794;GO:0036092;GO:0016020;GO:0035004;GO:0052742;GO:0014065;GO:0035005;GO:0061024;GO:0031982;GO:0006897;GO:0005737;GO:0005654;GO:0008286;GO:0048008;GO:0035091;GO:0052812;GO:0016740;GO:0005829;GO:…	K00923	EC:2.7.1.154	H;T;D;L;B;U	KOG0905;35MV5;38HFP;3B9QS;3CW2B;3JF6Y;480YT;48VPD;4MFQY;4MX5Y	phosphatidylinositol-4-phosphate 3-kinase catalytic subunit type 2 alpha [Source:HGNC Symbol;Acc:HGNC:8971]	5286	O00443;L7RRS0	GO:0046854//phosphatidylinositol phosphate biosynthetic process;GO:0090050//positive regulation of cell migration involved in sprouting angiogenesis;GO:0014065//phosphatidylinositol 3-kinase signaling;GO:0061024//membrane organization;GO:0048268//clathrin coat assembly;GO:0007173//epidermal growth factor receptor signaling pathway;GO:0008286//insulin receptor signaling pathway;GO:0016310//phospho…	GO:0070062//extracellular exosome;GO:0005942//phosphatidylinositol 3-kinase complex;GO:0016020//membrane;GO:0030136//clathrin-coated vesicle;GO:0005802//trans-Golgi network;GO:0031410//cytoplasmic vesicle;GO:0043231//intracellular membrane-bounded organelle;GO:0005829//cytosol;GO:0005737//cytoplasm;GO:0005634//nucleus;GO:0005794//Golgi apparatus;GO:0031982//vesicle;GO:0005886//plasma membrane;GO:…	GO:0030276//clathrin binding;GO:0016303//1-phosphatidylinositol-3-kinase activity;GO:0035004//phosphatidylinositol 3-kinase activity;GO:0046934//phosphatidylinositol-4,5-bisphosphate 3-kinase activity;GO:0005524//ATP binding;GO:0052742//phosphatidylinositol kinase activity;GO:0016740//transferase activity;GO:0035091//phosphatidylinositol binding;GO:0052812//phosphatidylinositol-3,4-bisphosphate 5…	ko05132(Salmonella infection);ko04070(Phosphatidylinositol signaling system);ko00562(Inositol phosphate metabolism)
ENSG00000145425	1108.8488179593	1338.77717733262	878.92045858598	0.656509890867085	-0.607111348205754	7.03943102374235e-10	4.71612424904446e-08	Nodiff	4	151099624	151104642	+	2280	RPS3A	GO:0043066;GO:0003735;GO:0005783;GO:0005515;GO:0048027;GO:0005634;GO:0022626;GO:0070062;GO:0002181;GO:0006413;GO:0003723;GO:0006412;GO:0045202;GO:1990904;GO:0005737;GO:0005654;GO:0005730;GO:0005829;GO:0005840;GO:0005925;GO:0022627;GO:0030154	K02984	-	J	KOG1628;35NEW;38EQE;3BDUP;3CS91;3J2XT;48AD5;491B6;4M7YU;4N0FW	ribosomal protein S3A [Source:HGNC Symbol;Acc:HGNC:10421]	6189	P61247	GO:0002181//cytoplasmic translation;GO:0043066//negative regulation of apoptotic process;GO:0006412//translation;GO:0030154//cell differentiation;GO:0006413//translational initiation	GO:0070062//extracellular exosome;GO:0022626//cytosolic ribosome;GO:0045202//synapse;GO:0005730//nucleolus;GO:0005840//ribosome;GO:0022627//cytosolic small ribosomal subunit;GO:1990904//ribonucleoprotein complex;GO:0005829//cytosol;GO:0005737//cytoplasm;GO:0005634//nucleus;GO:0005783//endoplasmic reticulum;GO:0005925//focal adhesion;GO:0005654//nucleoplasm	GO:0003735//structural constituent of ribosome;GO:0005515//protein binding;GO:0048027//mRNA 5'-UTR binding;GO:0003723//RNA binding	ko05171(Coronavirus disease - COVID-19);ko03010(Ribosome)
ENSG00000153879	1740.6517128204	2054.28499125647	1427.01843438433	0.694654558865041	-0.525632369003382	7.11840687840122e-10	4.74916378904001e-08	Nodiff	19	33373685	33382686	+	4056	CEBPG	GO:0042267;GO:0045944;GO:0042802;GO:0001889;GO:0000785;GO:0140297;GO:0001228;GO:0005515;GO:0043565;GO:0032729;GO:0140467;GO:0045739;GO:0000978;GO:0043433;GO:0000981;GO:1990837;GO:0090575;GO:0006955;GO:0051091;GO:0006357;GO:0005654;GO:0043353;GO:0030183;GO:0043388;GO:0003700;GO:0016071;GO:0006355;GO:0003677;GO:0005634	K10049	-	S;K	KOG3119;35EYJ;3A95E;3BTZC;3DANA;3J1X1;48BD2;48YD8;4M9YQ;4MSEX	CCAAT enhancer binding protein gamma [Source:HGNC Symbol;Acc:HGNC:1837]	1054	P53567	GO:0043353//enucleate erythrocyte differentiation;GO:0016071//mRNA metabolic process;GO:0042267//natural killer cell mediated cytotoxicity;GO:0043388//positive regulation of DNA binding;GO:0045739//positive regulation of DNA repair;GO:0006355//regulation of transcription, DNA-templated;GO:0051091//positive regulation of DNA-binding transcription factor activity;GO:0030183//B cell differentiation;…	GO:0090575//RNA polymerase II transcription regulator complex;GO:0005634//nucleus;GO:0000785//chromatin;GO:0005654//nucleoplasm	GO:0003677//DNA binding;GO:0140297//DNA-binding transcription factor binding;GO:1990837//sequence-specific double-stranded DNA binding;GO:0042802//identical protein binding;GO:0005515//protein binding;GO:0001228//DNA-binding transcription activator activity, RNA polymerase II-specific;GO:0043565//sequence-specific DNA binding;GO:0000978//RNA polymerase II cis-regulatory region sequence-specific D…	ko05152(Tuberculosis)
ENSG00000100441	720.079631028961	545.089417260379	895.069844797542	1.64206058025519	0.715507353194599	7.3045649186761e-10	4.8531408082092e-08	Nodiff	14	24429286	24441843	+	8024	KHNYN	GO:0004521;GO:0005515;GO:0005575;GO:0036464;GO:0003729;GO:0003674;GO:0090502;GO:0008150;GO:0005634;GO:0003723	-	-	S	KOG3777;35J94;39H30;3BG34;3CRN4;3JFU9;485ID;48V7H;4MA2U;4MWYN	KH and NYN domain containing [Source:HGNC Symbol;Acc:HGNC:20166]	23351	O15037;A8K6L5	GO:0008150//biological_process;GO:0090502//RNA phosphodiester bond hydrolysis, endonucleolytic	GO:0005634//nucleus;GO:0005575//cellular_component;GO:0036464//cytoplasmic ribonucleoprotein granule	GO:0003674//molecular_function;GO:0003729//mRNA binding;GO:0004521//endoribonuclease activity;GO:0005515//protein binding;GO:0003723//RNA binding	-
ENSG00000169221	1629.02306746725	1329.13521775352	1928.91091718098	1.45125258244318	0.53729863430852	7.83816390233916e-10	5.18614381835763e-08	Nodiff	16	30357102	30370494	-	6929	TBC1D10B	GO:0005515;GO:0042147;GO:0005737;GO:0005096;GO:0043087;GO:0090630;GO:0005829;GO:0005886	K19944	-	S;U	KOG2221;35B1Q;38B94;3BDQ6;3CVN8;3J2FI;48933;492YZ;4M9RA;4MUIC	TBC1 domain family member 10B [Source:HGNC Symbol;Acc:HGNC:24510]	26000	Q4KMP7	GO:0042147//retrograde transport, endosome to Golgi;GO:0090630//activation of GTPase activity;GO:0043087//regulation of GTPase activity	GO:0005737//cytoplasm;GO:0005829//cytosol;GO:0005886//plasma membrane	GO:0005515//protein binding;GO:0005096//GTPase activator activity	-
ENSG00000198900	3219.40285155603	2728.65325605675	3710.1524470553	1.35970095827307	0.443289391582108	8.68888563979324e-10	5.72536777219627e-08	Nodiff	20	41028822	41124487	+	10127	TOP1	GO:0006260;GO:0006265;GO:0018105;GO:0012501;GO:0048511;GO:0003917;GO:0016310;GO:0003697;GO:0005515;GO:0003682;GO:0003916;GO:0040016;GO:0005524;GO:0001650;GO:0001673;GO:0009410;GO:0016853;GO:0006338;GO:0007623;GO:0032993;GO:0003723;GO:0000978;GO:0032922;GO:0097100;GO:0005694;GO:0019904;GO:0043204;GO:0007059;GO:0004674;GO:0003690;GO:0005737;GO:0005654;GO:0000228;GO:0005730;GO:0000932;GO:0003677;GO:…	K03163	EC:5.6.2.1	L	KOG0981;35FE5;38C2E;3BB5H;3CSWA;3J5N0;486R7;48YEQ;4MC7C;4MZRV	DNA topoisomerase I [Source:HGNC Symbol;Acc:HGNC:11986]	7150	P11387;Q9BVT2	GO:0007059//chromosome segregation;GO:0040016//embryonic cleavage;GO:0007623//circadian rhythm;GO:0032922//circadian regulation of gene expression;GO:0009410//response to xenobiotic stimulus;GO:0018105//peptidyl-serine phosphorylation;GO:0016310//phosphorylation;GO:0006265//DNA topological change;GO:0048511//rhythmic process;GO:0006260//DNA replication;GO:0006338//chromatin remodeling;GO:0012501/…	GO:0001650//fibrillar center;GO:0005694//chromosome;GO:0001673//male germ cell nucleus;GO:0005737//cytoplasm;GO:0005730//nucleolus;GO:0043204//perikaryon;GO:0032993//protein-DNA complex;GO:0000932//P-body;GO:0005634//nucleus;GO:0000228//nuclear chromosome;GO:0005654//nucleoplasm	GO:0003917//DNA topoisomerase type I (single strand cut, ATP-independent) activity;GO:0097100//supercoiled DNA binding;GO:0016853//isomerase activity;GO:0003690//double-stranded DNA binding;GO:0003677//DNA binding;GO:0003916//DNA topoisomerase activity;GO:0004674//protein serine/threonine kinase activity;GO:0005515//protein binding;GO:0003682//chromatin binding;GO:0005524//ATP binding;GO:0019904/…	-
ENSG00000067182	2584.25144009132	2165.69328546893	3002.80959471371	1.38653502546346	0.471484060967508	8.91957405099454e-10	5.85328769280838e-08	Nodiff	12	6328757	6342114	-	4205	TNFRSF1A	GO:0005887;GO:0045944;GO:1902339;GO:0003332;GO:0010614;GO:0005615;GO:0071260;GO:1903140;GO:0006952;GO:0005515;GO:0042531;GO:0002947;GO:0019221;GO:0006915;GO:0005031;GO:0008625;GO:0005794;GO:0043235;GO:0072659;GO:0016020;GO:0007166;GO:0000139;GO:0016021;GO:0110165;GO:0045121;GO:0043120;GO:0050728;GO:0033209;GO:0008630;GO:0042742;GO:0006366;GO:0007165;GO:0003177;GO:0003176;GO:0006954;GO:0006693;GO:…	K03158	-	S;T	2S050;35DAT;39VXP;3BNC1;3D53I;3J2TP;47YWZ;4980E;4MG2Q;4MSEG	TNF receptor superfamily member 1A [Source:HGNC Symbol;Acc:HGNC:11916]	7132	P19438	GO:0006366//transcription by RNA polymerase II;GO:0007166//cell surface receptor signaling pathway;GO:1902339//positive regulation of apoptotic process involved in morphogenesis;GO:0006954//inflammatory response;GO:0006952//defense response;GO:0010614//negative regulation of cardiac muscle hypertrophy;GO:0006693//prostaglandin metabolic process;GO:0050728//negative regulation of inflammatory resp…	GO:0005615//extracellular space;GO:0016020//membrane;GO:0005576//extracellular region;GO:0002947//tumor necrosis factor receptor superfamily complex;GO:0000139//Golgi membrane;GO:0005887//integral component of plasma membrane;GO:0043235//receptor complex;GO:0005739//mitochondrion;GO:0009986//cell surface;GO:0016021//integral component of membrane;GO:0110165//cellular anatomical entity;GO:0045121/…	GO:0043120//tumor necrosis factor binding;GO:0005515//protein binding;GO:0005031//tumor necrosis factor-activated receptor activity	ko05418(Fluid shear stress and atherosclerosis);ko05417(Lipid and atherosclerosis);ko05171(Coronavirus disease - COVID-19);ko05170(Human immunodeficiency virus 1 infection);ko05168(Herpes simplex virus 1 infection);ko05167(Kaposi sarcoma-associated herpesvirus infection);ko05166(Human T-cell leukemia virus 1 infection);ko05165(Human papillomavirus infection);ko05164(Influenza A);ko05163(Human cyt…
ENSG00000101109	2587.73655302478	3004.46447003721	2171.00863601234	0.722594211934701	-0.468742396229029	1.02929683986965e-09	6.70106008584368e-08	Nodiff	20	44966494	45080021	+	16570	STK4	GO:0030216;GO:0018105;GO:0042802;GO:0006468;GO:1904237;GO:0033138;GO:0097284;GO:0000287;GO:0016310;GO:0001569;GO:0050821;GO:0060706;GO:0050680;GO:0000166;GO:0003157;GO:0045600;GO:0000902;GO:0005515;GO:0008283;GO:1902043;GO:0005524;GO:0001934;GO:0071902;GO:0046621;GO:0006915;GO:0008285;GO:0016301;GO:0008625;GO:0051262;GO:0060070;GO:0035265;GO:0004674;GO:0004672;GO:0006606;GO:0061629;GO:0005737;GO:…	K04411	-	T	KOG0574;35EJV;3AJ3H;3BA3K;3CV9N;3J48P;4889K;491S7;4MITB;4N1BZ	serine/threonine kinase 4 [Source:HGNC Symbol;Acc:HGNC:11408]	6789	Q13043	GO:0050680//negative regulation of epithelial cell proliferation;GO:0006606//protein import into nucleus;GO:0097284//hepatocyte apoptotic process;GO:0000902//cell morphogenesis;GO:0001934//positive regulation of protein phosphorylation;GO:0050673//epithelial cell proliferation;GO:0001569//branching involved in blood vessel morphogenesis;GO:0045600//positive regulation of fat cell differentiation;…	GO:0032991//protein-containing complex;GO:0016604//nuclear body;GO:0005829//cytosol;GO:0005737//cytoplasm;GO:0005634//nucleus;GO:0005654//nucleoplasm	GO:0004672//protein kinase activity;GO:0043539//protein serine/threonine kinase activator activity;GO:0042803//protein homodimerization activity;GO:0000287//magnesium ion binding;GO:0061629//RNA polymerase II-specific DNA-binding transcription factor binding;GO:0106310//protein serine kinase activity;GO:0004674//protein serine/threonine kinase activity;GO:0042802//identical protein binding;GO:000…	ko05223(Non-small cell lung cancer);ko05200(Pathways in cancer);ko04068(FoxO signaling pathway);ko04014(Ras signaling pathway);ko04010(MAPK signaling pathway)
ENSG00000100749	736.373032648732	913.325217969408	559.420847328055	0.612510019784423	-0.707194650159808	1.03030174563546e-09	6.70106008584368e-08	Nodiff	14	96797304	96954846	+	31679	VRK1	GO:0120187;GO:0018105;GO:0007049;GO:0006468;GO:0042393;GO:0016310;GO:0090166;GO:0000166;GO:0005515;GO:0005524;GO:0051301;GO:0072355;GO:0016301;GO:0005795;GO:0016020;GO:0016021;GO:0072354;GO:0004674;GO:0004672;GO:0016572;GO:0005737;GO:0005654;GO:0035175;GO:0007165;GO:0005730;GO:0106310;GO:0043987;GO:0046777;GO:0016740;GO:0004712;GO:0005829;GO:0019901;GO:0007077;GO:0006974;GO:0005634	K08816	EC:2.7.11.1	T	KOG1164;35C9I;38GMB;3BF8J;3CZXV;3J2SV;48B2F;48W07;4MBQ3;4MTFD	VRK serine/threonine kinase 1 [Source:HGNC Symbol;Acc:HGNC:12718]	7443	Q99986	GO:0051301//cell division;GO:0120187//positive regulation of protein localization to chromatin;GO:0006468//protein phosphorylation;GO:0043987//histone H3-S10 phosphorylation;GO:0007049//cell cycle;GO:0018105//peptidyl-serine phosphorylation;GO:0090166//Golgi disassembly;GO:0007165//signal transduction;GO:0016310//phosphorylation;GO:0046777//protein autophosphorylation;GO:0016572//histone phosphor…	GO:0016020//membrane;GO:0005730//nucleolus;GO:0005795//Golgi stack;GO:0016021//integral component of membrane;GO:0005829//cytosol;GO:0005737//cytoplasm;GO:0005634//nucleus;GO:0005654//nucleoplasm	GO:0042393//histone binding;GO:0004672//protein kinase activity;GO:0035175//histone kinase activity (H3-S10 specific);GO:0004712//protein serine/threonine/tyrosine kinase activity;GO:0106310//protein serine kinase activity;GO:0004674//protein serine/threonine kinase activity;GO:0005515//protein binding;GO:0005524//ATP binding;GO:0016740//transferase activity;GO:0000166//nucleotide binding;GO:0016…	-
ENSG00000188786	685.863114951022	517.851385968164	853.87484393388	1.64888009778615	0.72148649360948	1.0337008750958e-09	6.70106008584368e-08	Nodiff	1	37809574	37859592	-	7989	MTF1	GO:0045944;GO:0071294;GO:0010038;GO:0006979;GO:0001228;GO:0005515;GO:0000987;GO:0046686;GO:0000978;GO:0000981;GO:1990837;GO:0045893;GO:1990079;GO:0006357;GO:0005737;GO:0005654;GO:0006351;GO:0007417;GO:0046872;GO:0003700;GO:0003677;GO:0035035;GO:0005634	K23317	-	K	35IE5;38P4A;3BK16;3CSTN;3J79S;48790;497MQ;4MEE9;4N431	metal regulatory transcription factor 1 [Source:HGNC Symbol;Acc:HGNC:7428]	4520	Q14872	GO:0010038//response to metal ion;GO:0071294//cellular response to zinc ion;GO:0046686//response to cadmium ion;GO:0006351//transcription, DNA-templated;GO:0006979//response to oxidative stress;GO:0045893//positive regulation of transcription, DNA-templated;GO:0006357//regulation of transcription by RNA polymerase II;GO:0007417//central nervous system development;GO:0045944//positive regulation o…	GO:0005737//cytoplasm;GO:0005634//nucleus;GO:0005654//nucleoplasm	GO:0003677//DNA binding;GO:0046872//metal ion binding;GO:1990837//sequence-specific double-stranded DNA binding;GO:0005515//protein binding;GO:0001228//DNA-binding transcription activator activity, RNA polymerase II-specific;GO:0000978//RNA polymerase II cis-regulatory region sequence-specific DNA binding;GO:0003700//DNA-binding transcription factor activity;GO:0000981//DNA-binding transcription …	-
ENSG00000141664	808.736082748986	583.048526689065	1034.42363880891	1.77416388423627	0.827139281372092	1.04913611671152e-09	6.77369657289715e-08	Nodiff	18	62523025	62587709	+	10213	ZCCHC2	GO:0046872;GO:0008270;GO:0035091;GO:0003676;GO:0005737	K22700	-	S;O;J;T;U	KOG3791;KOG4400;35DD2;38HKA;3BBGI;3CWXQ;3J9TI;484S9;48V1W;4MFTI;4MU3I	zinc finger CCHC-type containing 2 [Source:HGNC Symbol;Acc:HGNC:22916]	54877	Q9C0B9;Q9BRD4	-	GO:0005737//cytoplasm	GO:0035091//phosphatidylinositol binding;GO:0046872//metal ion binding;GO:0003676//nucleic acid binding;GO:0008270//zinc ion binding	-
ENSG00000159217	733.514412637709	558.81880378095	908.210021494469	1.62523167679675	0.700645388997553	1.15157740320871e-09	7.40524392778226e-08	Nodiff	17	48997385	49056145	+	9631	IGF2BP1	GO:0051252;GO:0030027;GO:0010494;GO:0070937;GO:0030054;GO:0006417;GO:0005515;GO:0010468;GO:0045182;GO:0048027;GO:0048471;GO:0030425;GO:0003730;GO:0042995;GO:1900152;GO:0003723;GO:0010610;GO:0030424;GO:0001817;GO:0045202;GO:0043025;GO:0007399;GO:1990904;GO:1990247;GO:0097150;GO:0022013;GO:0030426;GO:0140059;GO:0005737;GO:0005654;GO:0070934;GO:0017148;GO:2000767;GO:0043197;GO:0000932;GO:0005829;GO:…	K17391	-	A;J	KOG2193;35H36;38HF1;3BCSA;3CUQE;3JD55;480V9;491TQ;4MGK2;4N267	insulin like growth factor 2 mRNA binding protein 1 [Source:HGNC Symbol;Acc:HGNC:28866]	10642	Q9NZI8	GO:0140059//dendrite arborization;GO:2000767//positive regulation of cytoplasmic translation;GO:0001817//regulation of cytokine production;GO:0070934//CRD-mediated mRNA stabilization;GO:0010468//regulation of gene expression;GO:0007399//nervous system development;GO:0022013//pallium cell proliferation in forebrain;GO:1900152//negative regulation of nuclear-transcribed mRNA catabolic process, dead…	GO:0043197//dendritic spine;GO:0043025//neuronal cell body;GO:0005737//cytoplasm;GO:0030175//filopodium;GO:0045202//synapse;GO:0042995//cell projection;GO:0048471//perinuclear region of cytoplasm;GO:0010494//cytoplasmic stress granule;GO:1990904//ribonucleoprotein complex;GO:0030425//dendrite;GO:0030424//axon;GO:0030426//growth cone;GO:0005829//cytosol;GO:0070937//CRD-mediated mRNA stability comp…	GO:0003730//mRNA 3'-UTR binding;GO:0003729//mRNA binding;GO:0003723//RNA binding;GO:0005515//protein binding;GO:0045182//translation regulator activity;GO:0048027//mRNA 5'-UTR binding;GO:0003676//nucleic acid binding;GO:1990247//N6-methyladenosine-containing RNA binding	ko05206(MicroRNAs in cancer)
ENSG00000131508	1322.32078550253	1578.2247943741	1066.41677663095	0.675706515594236	-0.565531328312555	1.25582386265965e-09	8.04330067556251e-08	Nodiff	5	139526431	139628434	+	4161	UBE2D2	GO:0004842;GO:0051865;GO:0061630;GO:0032446;GO:0019787;GO:0000166;GO:0000209;GO:0005515;GO:0000151;GO:0016567;GO:0070936;GO:0005524;GO:0070062;GO:0006511;GO:0005654;GO:0061631;GO:0016740;GO:0005829;GO:0032991;GO:0036211;GO:0005634	K06689	EC:2.3.2.23	H;O	KOG0417;35BNI;38B6R;3BBRF;3CUBW;3JAW2;481RP;48W06;4MRMU;4N9K5	ubiquitin conjugating enzyme E2 D2 [Source:HGNC Symbol;Acc:HGNC:12475]	7322	P62837	GO:0000209//protein polyubiquitination;GO:0006511//ubiquitin-dependent protein catabolic process;GO:0036211//protein modification process;GO:0051865//protein autoubiquitination;GO:0016567//protein ubiquitination;GO:0070936//protein K48-linked ubiquitination;GO:0032446//protein modification by small protein conjugation	GO:0070062//extracellular exosome;GO:0000151//ubiquitin ligase complex;GO:0032991//protein-containing complex;GO:0005829//cytosol;GO:0005634//nucleus;GO:0005654//nucleoplasm	GO:0004842//ubiquitin-protein transferase activity;GO:0061631//ubiquitin conjugating enzyme activity;GO:0061630//ubiquitin protein ligase activity;GO:0005515//protein binding;GO:0005524//ATP binding;GO:0016740//transferase activity;GO:0019787//ubiquitin-like protein transferase activity;GO:0000166//nucleotide binding	ko05131(Shigellosis);ko04141(Protein processing in endoplasmic reticulum);ko04120(Ubiquitin mediated proteolysis)
ENSG00000116251	449.105006835871	579.266197342822	318.943816328919	0.550599737723279	-0.860924172177672	1.31839706887532e-09	8.41042783539106e-08	Nodiff	1	6185020	6209389	-	4665	RPL22	GO:0008201;GO:0022625;GO:0042802;GO:0003735;GO:0005515;GO:0045182;GO:0022626;GO:0070062;GO:0002181;GO:0003723;GO:0098978;GO:0006412;GO:1990904;GO:0099577;GO:0005737;GO:0098793;GO:0005829;GO:0046632;GO:0005840;GO:0005925;GO:0005634	K02891	-	J	KOG3434;35PP7;3A5RD;3BPIF;3D6B8;3JGKW;48E25;49AWX;4MJ9S;4N6RB	ribosomal protein L22 [Source:HGNC Symbol;Acc:HGNC:10315]	6146	P35268	GO:0002181//cytoplasmic translation;GO:0046632//alpha-beta T cell differentiation;GO:0006412//translation;GO:0099577//regulation of translation at presynapse, modulating synaptic transmission	GO:0070062//extracellular exosome;GO:0022626//cytosolic ribosome;GO:0098978//glutamatergic synapse;GO:0005840//ribosome;GO:0022625//cytosolic large ribosomal subunit;GO:0098793//presynapse;GO:1990904//ribonucleoprotein complex;GO:0005829//cytosol;GO:0005737//cytoplasm;GO:0005634//nucleus;GO:0005925//focal adhesion	GO:0003735//structural constituent of ribosome;GO:0042802//identical protein binding;GO:0005515//protein binding;GO:0045182//translation regulator activity;GO:0003723//RNA binding;GO:0008201//heparin binding	ko05171(Coronavirus disease - COVID-19);ko03010(Ribosome)
ENSG00000092201	5374.55392382235	4634.78178864117	6114.32605900353	1.3192263061852	0.399692072402678	1.34096765700983e-09	8.52046592223862e-08	Nodiff	14	21351476	21384019	-	6900	SUPT16H	GO:0005515;GO:0006366;GO:0032786;GO:0005694;GO:0032968;GO:0035101;GO:0006260;GO:0006334;GO:0006368;GO:0006337;GO:0034724;GO:0031491;GO:0006281;GO:0005654;GO:0006974;GO:0005634;GO:0003723	K25639	-	K;E;L;B	KOG1189;35B34;38CR6;3BE31;3CXEX;3JBMA;485ZZ;48Y0D;4M6P9;4MZXN	SPT16 homolog, facilitates chromatin remodeling subunit [Source:HGNC Symbol;Acc:HGNC:11465]	11198	Q9Y5B9	GO:0006337//nucleosome disassembly;GO:0006334//nucleosome assembly;GO:0006366//transcription by RNA polymerase II;GO:0034724//DNA replication-independent chromatin organization;GO:0006368//transcription elongation from RNA polymerase II promoter;GO:0006974//cellular response to DNA damage stimulus;GO:0006260//DNA replication;GO:0032786//positive regulation of DNA-templated transcription, elongati…	GO:0035101//FACT complex;GO:0005694//chromosome;GO:0005634//nucleus;GO:0005654//nucleoplasm	GO:0003723//RNA binding;GO:0031491//nucleosome binding;GO:0005515//protein binding	-
ENSG00000026508	15462.6560147842	11766.3864749828	19158.9255545856	1.62827607229463	0.703345327591778	1.42059146162216e-09	8.99071560612415e-08	Nodiff	11	35138882	35232402	+	9992	CD44	GO:0051216;GO:0005540;GO:0004896;GO:0005887;GO:0044319;GO:0050731;GO:0043066;GO:0016477;GO:0044344;GO:0004888;GO:0033138;GO:0098609;GO:0016324;GO:0005515;GO:0070487;GO:0016323;GO:0070062;GO:0042995;GO:0019221;GO:0043154;GO:0034116;GO:0005794;GO:0030214;GO:0016020;GO:0033674;GO:0030667;GO:0007155;GO:0016021;GO:0110165;GO:1902166;GO:0005518;GO:0043518;GO:0005902;GO:2000392;GO:1900625;GO:0035692;GO:…	K06256	-	S;T	2RX7Q;35MNC;38KHJ;3BEXM;3CZDW;3J66Y;47ZMG;4993T;4ME35;4N62Q	CD44 molecule (Indian blood group) [Source:HGNC Symbol;Acc:HGNC:1681]	960	P16070	GO:0034116//positive regulation of heterotypic cell-cell adhesion;GO:2000392//regulation of lamellipodium morphogenesis;GO:0070487//monocyte aggregation;GO:0006954//inflammatory response;GO:0044319//wound healing, spreading of cells;GO:0007160//cell-matrix adhesion;GO:0033674//positive regulation of kinase activity;GO:1902166//negative regulation of intrinsic apoptotic signaling pathway in respon…	GO:0016324//apical plasma membrane;GO:0016020//membrane;GO:0031258//lamellipodium membrane;GO:0070062//extracellular exosome;GO:0005902//microvillus;GO:0005794//Golgi apparatus;GO:0005887//integral component of plasma membrane;GO:0005925//focal adhesion;GO:0009986//cell surface;GO:0016021//integral component of membrane;GO:0035692//macrophage migration inhibitory factor receptor complex;GO:011016…	GO:0004888//transmembrane signaling receptor activity;GO:0004896//cytokine receptor activity;GO:0005540//hyaluronic acid binding;GO:0005515//protein binding;GO:0005518//collagen binding	ko05206(MicroRNAs in cancer);ko05205(Proteoglycans in cancer);ko05169(Epstein-Barr virus infection);ko05131(Shigellosis);ko04640(Hematopoietic cell lineage);ko04512(ECM-receptor interaction)
ENSG00000163513	4795.48401819441	3707.26111046609	5883.70692592274	1.58707648331332	0.66637165522919	1.44719953312673e-09	9.12305469465556e-08	Nodiff	3	30606601	30694142	+	6850	TGFBR2	GO:0032147;GO:0043011;GO:0031435;GO:0007507;GO:0048185;GO:0003430;GO:0006468;GO:2000379;GO:0009612;GO:0016310;GO:0001666;GO:0060389;GO:0010634;GO:0051173;GO:0061520;GO:0060463;GO:0007584;GO:0018107;GO:0004672;GO:0017002;GO:0002666;GO:0004675;GO:0005829;GO:0060443;GO:0001568;GO:0050431;GO:0051239;GO:1990086;GO:0008284;GO:0000166;GO:1905317;GO:0007568;GO:0005515;GO:0010468;GO:0007420;GO:0001570;GO:…	K04388	EC:2.7.11.30	T;K;L	KOG3653;35K4C;38VBJ;3BC93;3D0IC;3JFKB;481QY;492F0;4MDT9;4N3V1	transforming growth factor beta receptor 2 [Source:HGNC Symbol;Acc:HGNC:11773]	7048	P37173;A3QNQ0	GO:0003186//tricuspid valve morphogenesis;GO:1990086//lens fiber cell apoptotic process;GO:0010718//positive regulation of epithelial to mesenchymal transition;GO:0061520//Langerhans cell differentiation;GO:0010468//regulation of gene expression;GO:0010604//positive regulation of macromolecule metabolic process;GO:0070723//response to cholesterol;GO:0003214//cardiac left ventricle morphogenesis;G…	GO:0016020//membrane;GO:0009897//external side of plasma membrane;GO:0005901//caveola;GO:0070021//transforming growth factor beta ligand-receptor complex;GO:0005887//integral component of plasma membrane;GO:0043235//receptor complex;GO:0009986//cell surface;GO:0016021//integral component of membrane;GO:0005737//cytoplasm;GO:0005829//cytosol;GO:0045121//membrane raft;GO:0005886//plasma membrane	GO:0034714//type III transforming growth factor beta receptor binding;GO:0004672//protein kinase activity;GO:0050431//transforming growth factor beta binding;GO:0000166//nucleotide binding;GO:0005024//transforming growth factor beta-activated receptor activity;GO:0016301//kinase activity;GO:0004674//protein serine/threonine kinase activity;GO:0034713//type I transforming growth factor beta recept…	ko05415(Diabetic cardiomyopathy);ko05226(Gastric cancer);ko05225(Hepatocellular carcinoma);ko05220(Chronic myeloid leukemia);ko05212(Pancreatic cancer);ko05210(Colorectal cancer);ko05202(Transcriptional misregulation in cancer);ko05200(Pathways in cancer);ko05166(Human T-cell leukemia virus 1 infection);ko05161(Hepatitis B);ko05142(Chagas disease);ko04933(AGE-RAGE signaling pathway in diabetic co…
ENSG00000198478	471.938717717321	603.435014719163	340.442420715478	0.564174123826605	-0.825787597491235	1.47897368587935e-09	9.28679476796083e-08	Nodiff	6	79631329	79703655	+	4603	SH3BGRL2	GO:0031965;GO:0017124;GO:0005654;GO:0005634	K23740	-	S	KOG4023;35QAT;3A3PV;3BRRS;3D87Q;3JH7P;48FE2;49C9T;4MK0V;4N747	SH3 domain binding glutamate rich protein like 2 [Source:HGNC Symbol;Acc:HGNC:15567]	83699	Q9UJC5	-	GO:0005634//nucleus;GO:0031965//nuclear membrane;GO:0005654//nucleoplasm	GO:0017124//SH3 domain binding	-
ENSG00000118523	21743.8860830258	24446.0261071823	19041.7460588692	0.778930120395918	-0.360434188269613	1.49791147652492e-09	9.35287136228518e-08	Nodiff	6	131948176	131951372	-	2338	CCN2	GO:0034059;GO:0031012;GO:0043280;GO:0005178;GO:0062023;GO:0008201;GO:0016477;GO:0005801;GO:0043434;GO:0009611;GO:0010629;GO:0051385;GO:0050867;GO:0071897;GO:0005615;GO:0001502;GO:0008284;GO:0032967;GO:0035988;GO:0046330;GO:0007568;GO:0005515;GO:0002062;GO:0097553;GO:0001894;GO:0048471;GO:0001934;GO:0072593;GO:0005520;GO:0001525;GO:0010628;GO:0001968;GO:0008083;GO:0032355;GO:0051496;GO:0070318;GO:…	K06827	-	O;W	2QQDX;35AAC;39C1C;3BG77;3CV8A;3J438;4841G;48UUW;4M5XD;4MUN1	cellular communication network factor 2 [Source:HGNC Symbol;Acc:HGNC:2500]	1490	P29279;Q5M8T4	GO:0008544//epidermis development;GO:0097553//calcium ion transmembrane import into cytosol;GO:0001894//tissue homeostasis;GO:0061448//connective tissue development;GO:0001934//positive regulation of protein phosphorylation;GO:0046330//positive regulation of JNK cascade;GO:0050867//positive regulation of cell activation;GO:0009749//response to glucose;GO:0034059//response to anoxia;GO:0051385//re…	GO:0005615//extracellular space;GO:0062023//collagen-containing extracellular matrix;GO:0005576//extracellular region;GO:0031012//extracellular matrix;GO:0048471//perinuclear region of cytoplasm;GO:0005938//cell cortex;GO:0005801//cis-Golgi network;GO:0005829//cytosol;GO:0005886//plasma membrane	GO:0008022//protein C-terminus binding;GO:0005178//integrin binding;GO:0005520//insulin-like growth factor binding;GO:0001968//fibronectin binding;GO:0005515//protein binding;GO:0008083//growth factor activity;GO:0008201//heparin binding	ko04390(Hippo signaling pathway);ko04371(Apelin signaling pathway)
ENSG00000132002	2108.60093501298	1674.50719081976	2542.6946792062	1.51847343095697	0.602621665593315	1.50117907825836e-09	9.35287136228518e-08	Nodiff	19	14514769	14560391	-	8188	DNAJB1	GO:0051087;GO:0030900;GO:0051085;GO:0051117;GO:0030544;GO:0000122;GO:0014069;GO:0005515;GO:0045296;GO:0097201;GO:0051082;GO:0070062;GO:1900034;GO:0006457;GO:0098978;GO:0044183;GO:0001671;GO:0006986;GO:0043025;GO:0032781;GO:0090084;GO:0005737;GO:0005654;GO:0005730;GO:0003714;GO:0043197;GO:0098794;GO:0005829;GO:0005634;GO:0061827	K09507	-	O;K	KOG0714;35AKX;38BTN;3BCDV;3CTA3;3JF65;481UN;496I0;4MDBT;4MYGY	DnaJ heat shock protein family (Hsp40) member B1 [Source:HGNC Symbol;Acc:HGNC:5270]	3337	P25685;Q6FHS4	GO:0090084//negative regulation of inclusion body assembly;GO:0097201//negative regulation of transcription from RNA polymerase II promoter in response to stress;GO:1900034//regulation of cellular response to heat;GO:0006986//response to unfolded protein;GO:0030900//forebrain development;GO:0051085//chaperone cofactor-dependent protein refolding;GO:0000122//negative regulation of transcription by…	GO:0070062//extracellular exosome;GO:0043197//dendritic spine;GO:0098978//glutamatergic synapse;GO:0043025//neuronal cell body;GO:0014069//postsynaptic density;GO:0005730//nucleolus;GO:0098794//postsynapse;GO:0005829//cytosol;GO:0005737//cytoplasm;GO:0005634//nucleus;GO:0061827//sperm head;GO:0005654//nucleoplasm	GO:0051082//unfolded protein binding;GO:0051117//ATPase binding;GO:0044183//protein folding chaperone;GO:0003714//transcription corepressor activity;GO:0005515//protein binding;GO:0001671//ATPase activator activity;GO:0030544//Hsp70 protein binding;GO:0051087//chaperone binding;GO:0045296//cadherin binding	ko05164(Influenza A);ko04141(Protein processing in endoplasmic reticulum)
ENSG00000165891	2443.00629552592	2033.786707511	2852.22588354085	1.40242134192699	0.487919856185805	1.50878921995184e-09	9.36384999607318e-08	Nodiff	12	77021248	77065569	-	6291	E2F7	GO:0045944;GO:0007049;GO:0042802;GO:0000977;GO:0000122;GO:0030330;GO:0000785;GO:0001227;GO:0005515;GO:0000987;GO:0060707;GO:0070365;GO:0071930;GO:0001890;GO:0008285;GO:0005667;GO:0000978;GO:0000981;GO:1990837;GO:2000134;GO:0090575;GO:0016607;GO:0006357;GO:0060718;GO:0005654;GO:0003700;GO:0002040;GO:0006355;GO:0032466;GO:0003677;GO:0032877;GO:0006974;GO:0005634;GO:0001217	K09391	-	K	KOG2578;35AY2;39SUF;3BFPZ;3D0UH;3J7QZ;487X7;48WAJ;4MAGF;4N2P2	E2F transcription factor 7 [Source:HGNC Symbol;Acc:HGNC:23820]	144455	Q96AV8	GO:0032466//negative regulation of cytokinesis;GO:0008285//negative regulation of cell population proliferation;GO:0007049//cell cycle;GO:0070365//hepatocyte differentiation;GO:0006355//regulation of transcription, DNA-templated;GO:0060707//trophoblast giant cell differentiation;GO:0032877//positive regulation of DNA endoreduplication;GO:0071930//negative regulation of transcription involved in G…	GO:0090575//RNA polymerase II transcription regulator complex;GO:0016607//nuclear speck;GO:0005634//nucleus;GO:0000785//chromatin;GO:0005667//transcription regulator complex;GO:0005654//nucleoplasm	GO:0001227//DNA-binding transcription repressor activity, RNA polymerase II-specific;GO:0000977//RNA polymerase II transcription regulatory region sequence-specific DNA binding;GO:0003677//DNA binding;GO:0001217//DNA-binding transcription repressor activity;GO:0000981//DNA-binding transcription factor activity, RNA polymerase II-specific;GO:1990837//sequence-specific double-stranded DNA binding;G…	-
ENSG00000135842	6741.97419007807	7629.14164503234	5854.8067351238	0.767426665742418	-0.381899199811169	1.87444435375181e-09	1.15882637035807e-07	Nodiff	1	184790724	184974508	-	8330	NIBAN1	GO:0005515;GO:0016020;GO:0034976;GO:0001934;GO:0005829;GO:0045727;GO:0003674;GO:0070062;GO:0006417;GO:0001933;GO:0005737;GO:0005886	-	-	S	2QVNR;35NQX;3934U;3BGA8;3CVMB;3JA7W;48070;48X69;4ME9J;4MVPC	niban apoptosis regulator 1 [Source:HGNC Symbol;Acc:HGNC:16784]	116496	Q9BZQ8	GO:0034976//response to endoplasmic reticulum stress;GO:0001934//positive regulation of protein phosphorylation;GO:0006417//regulation of translation;GO:0045727//positive regulation of translation;GO:0001933//negative regulation of protein phosphorylation	GO:0070062//extracellular exosome;GO:0016020//membrane;GO:0005737//cytoplasm;GO:0005829//cytosol;GO:0005886//plasma membrane	GO:0003674//molecular_function;GO:0005515//protein binding	-
ENSG00000181104	1091.84220734478	868.905728529228	1314.77868616033	1.51314307523996	0.597548408030605	1.88980414602275e-09	1.16382861485062e-07	Nodiff	5	76716126	76735770	+	3972	F2R	GO:0005887;GO:0043280;GO:0045217;GO:0070493;GO:0007200;GO:0036145;GO:0051930;GO:0015057;GO:0009611;GO:0051281;GO:0051482;GO:0005770;GO:0032651;GO:0008284;GO:0002248;GO:0030193;GO:0032967;GO:0005515;GO:0007186;GO:0007529;GO:0031094;GO:0045211;GO:0032755;GO:0009653;GO:0030168;GO:0008285;GO:0005102;GO:0031594;GO:0005901;GO:0043410;GO:0005794;GO:1900134;GO:0016020;GO:0006919;GO:0045987;GO:0004930;GO:…	K03914	-	S;T	2QTR0;35B83;39SJH;3BIZH;3D0WD;3JFG5;488WM;492XD;4MMBQ;4N27A	coagulation factor II thrombin receptor [Source:HGNC Symbol;Acc:HGNC:3537]	2149	P25116;A0A024RAP7	GO:0007205//protein kinase C-activating G protein-coupled receptor signaling pathway;GO:0043410//positive regulation of MAPK cascade;GO:0051930//regulation of sensory perception of pain;GO:0032496//response to lipopolysaccharide;GO:0045893//positive regulation of transcription, DNA-templated;GO:0051281//positive regulation of release of sequestered calcium ion into cytosol;GO:0032651//regulation …	GO:0016020//membrane;GO:0005576//extracellular region;GO:0005769//early endosome;GO:0005901//caveola;GO:0045202//synapse;GO:0005887//integral component of plasma membrane;GO:0031094//platelet dense tubular network;GO:0009986//cell surface;GO:0016021//integral component of membrane;GO:0045211//postsynaptic membrane;GO:0005770//late endosome;GO:0005794//Golgi apparatus;GO:0031594//neuromuscular jun…	GO:0031681//G-protein beta-subunit binding;GO:0015057//thrombin-activated receptor activity;GO:0005515//protein binding;GO:0004930//G protein-coupled receptor activity;GO:0001965//G-protein alpha-subunit binding;GO:0005102//signaling receptor binding	ko05200(Pathways in cancer);ko05130(Pathogenic Escherichia coli infection);ko04810(Regulation of actin cytoskeleton);ko04611(Platelet activation);ko04610(Complement and coagulation cascades);ko04151(PI3K-Akt signaling pathway);ko04080(Neuroactive ligand-receptor interaction);ko04072(Phospholipase D signaling pathway);ko04024(cAMP signaling pathway);ko04020(Calcium signaling pathway);ko04015(Rap1 …
ENSG00000107371	243.686465590283	334.193696720122	153.179234460444	0.458354648707593	-1.12546378927726	1.95390445057153e-09	1.19666050541517e-07	Down Regulation	9	37759234	37832117	-	7660	EXOSC3	GO:0000175;GO:0006364;GO:0006401;GO:0071038;GO:0045830;GO:0005515;GO:0000177;GO:0071028;GO:0000467;GO:0045190;GO:0000176;GO:0006396;GO:0071051;GO:0034427;GO:0003723;GO:0071034;GO:0071035;GO:0005737;GO:0005654;GO:0000791;GO:0005730;GO:0005829;GO:0000178;GO:0034475;GO:0101019;GO:0045006;GO:0043928;GO:0005634	K03681	-	J	KOG1004;35J8V;38D9X;3BG1N;3CTBI;3JAND;488NI;48V04;4MA7R;4N42H	exosome component 3 [Source:HGNC Symbol;Acc:HGNC:17944]	51010	Q9NQT5	GO:0043928//exonucleolytic catabolism of deadenylated mRNA;GO:0006401//RNA catabolic process;GO:0034475//U4 snRNA 3'-end processing;GO:0071028//nuclear mRNA surveillance;GO:0071051//polyadenylation-dependent snoRNA 3'-end processing;GO:0000467//exonucleolytic trimming to generate mature 3'-end of 5.8S rRNA from tricistronic rRNA transcript (SSU-rRNA, 5.8S rRNA, LSU-rRNA);GO:0071034//CUT catabolic…	GO:0000178//exosome (RNase complex);GO:0000177//cytoplasmic exosome (RNase complex);GO:0005730//nucleolus;GO:0000791//euchromatin;GO:0000176//nuclear exosome (RNase complex);GO:0005829//cytosol;GO:0005737//cytoplasm;GO:0005634//nucleus;GO:0101019//nucleolar exosome (RNase complex);GO:0005654//nucleoplasm	GO:0003723//RNA binding;GO:0000175//3'-5'-exoribonuclease activity;GO:0005515//protein binding	ko03018(RNA degradation)
ENSG00000183876	480.289465829588	346.277820440113	614.301111219064	1.77401229578695	0.827016009080563	1.95806303034459e-09	1.19666050541517e-07	Nodiff	5	150296343	150339307	-	3221	ARSI	GO:0005515;GO:0046872;GO:0008484;GO:0004065;GO:0016787;GO:0005788;GO:0005576;GO:0005783	K12375	EC:3.1.6.-	P;E	KOG3867;35HTU;38DVH;3BAP3;3CRD5;3JDEI;481HM;490X3;4MC5W;4N52M	arylsulfatase family member I [Source:HGNC Symbol;Acc:HGNC:32521]	340075	Q5FYB1	-	GO:0005783//endoplasmic reticulum;GO:0005576//extracellular region;GO:0005788//endoplasmic reticulum lumen	GO:0008484//sulfuric ester hydrolase activity;GO:0005515//protein binding;GO:0016787//hydrolase activity;GO:0046872//metal ion binding;GO:0004065//arylsulfatase activity	-
ENSG00000253276	1107.15525750482	883.556677135466	1330.75383787418	1.50613296499388	0.590849140175528	2.29246046063984e-09	1.39569874128384e-07	Nodiff	7	106654360	106661158	-	6799	CCDC71L	GO:0044255;GO:0045600	-	-	S	2S4D3;35P0V;39TBY;3BI3F;3CV10;3J7AJ;4835R;493JS;4MK40;4N85F	coiled-coil domain containing 71 like [Source:HGNC Symbol;Acc:HGNC:26685]	168455	Q8N9Z2	GO:0044255//cellular lipid metabolic process;GO:0045600//positive regulation of fat cell differentiation	-	-	-
ENSG00000011422	1527.01930489136	1250.55238319725	1803.48622658548	1.44215168498146	0.528222914690815	2.33501012017429e-09	1.41621901682692e-07	Nodiff	19	43646095	43670547	-	4457	PLAUR	GO:1905370;GO:0005887;GO:2001268;GO:0043066;GO:0030162;GO:0005788;GO:0030377;GO:0010755;GO:0035579;GO:0030054;GO:0051917;GO:0005515;GO:0034112;GO:0006935;GO:0001934;GO:0038023;GO:0038195;GO:0042995;GO:0005102;GO:2001243;GO:0016020;GO:0019904;GO:0030155;GO:0016021;GO:0090200;GO:0098637;GO:0019898;GO:0007165;GO:0005789;GO:0043388;GO:0045742;GO:0019899;GO:0007596;GO:0031225;GO:0005925;GO:0009986;GO:…	K03985	-	S;T	2S36D;35KJI;39YI3;3BN50;3D509;3JE26;48AA7;48V8X;4M8CX;4N0RK	plasminogen activator, urokinase receptor [Source:HGNC Symbol;Acc:HGNC:9053]	5329	Q03405	GO:0007596//blood coagulation;GO:0010755//regulation of plasminogen activation;GO:0006935//chemotaxis;GO:0043388//positive regulation of DNA binding;GO:0090200//positive regulation of release of cytochrome c from mitochondria;GO:0045742//positive regulation of epidermal growth factor receptor signaling pathway;GO:0038195//urokinase plasminogen activator signaling pathway;GO:0001934//positive regu…	GO:0016020//membrane;GO:0005576//extracellular region;GO:0005886//plasma membrane;GO:0005789//endoplasmic reticulum membrane;GO:0098637//protein complex involved in cell-matrix adhesion;GO:0005788//endoplasmic reticulum lumen;GO:0042995//cell projection;GO:1905370//serine-type endopeptidase complex;GO:0035579//specific granule membrane;GO:0005887//integral component of plasma membrane;GO:0009986/…	GO:0030377//urokinase plasminogen activator receptor activity;GO:0019899//enzyme binding;GO:0005515//protein binding;GO:0038023//signaling receptor activity;GO:0019904//protein domain specific binding;GO:0005102//signaling receptor binding	ko05205(Proteoglycans in cancer);ko04610(Complement and coagulation cascades)
ENSG00000167470	1381.34883803639	1076.27674675305	1686.42092931973	1.56690268967288	0.64791558600985	2.35665115435899e-09	1.42395087862627e-07	Nodiff	19	1248553	1259143	+	4513	MIDN	GO:0005515;GO:0046676;GO:0005730;GO:0033132;GO:0005829;GO:0003674;GO:0008150;GO:0005737;GO:0019900;GO:0005634	-	-	S	2QTDX;35FW9;39R2A;3B9AH;3CXE4;3J7SN;48636;493PK;4MQ72;4N0BG	midnolin [Source:HGNC Symbol;Acc:HGNC:16298]	90007	Q504T8	GO:0008150//biological_process;GO:0046676//negative regulation of insulin secretion;GO:0033132//negative regulation of glucokinase activity	GO:0005730//nucleolus;GO:0005829//cytosol;GO:0005737//cytoplasm;GO:0005634//nucleus	GO:0019900//kinase binding;GO:0003674//molecular_function;GO:0005515//protein binding	-
ENSG00000130508	8725.33591812786	9841.05235329281	7609.61948296291	0.773252616669267	-0.370988284517358	2.43402300612988e-09	1.46517204414104e-07	Nodiff	2	1631887	1744852	-	11266	PXDN	GO:0031012;GO:0062023;GO:0016491;GO:0001960;GO:0005615;GO:0006979;GO:0001654;GO:0005783;GO:0005515;GO:0005201;GO:0071711;GO:0001525;GO:0051260;GO:0070062;GO:0030199;GO:0098869;GO:0070207;GO:0020037;GO:0007155;GO:0006955;GO:0046872;GO:0016684;GO:0070831;GO:0004601;GO:0005152;GO:0043237;GO:0042744;GO:0009986;GO:0005604;GO:0005576;GO:0030198	K19511	EC:1.11.1.7	S;T;C	KOG2408;35AXH;38C9T;3BEQJ;3CRD4;3JAV6;4899T;495T1;4MAZI;4MY5Y	peroxidasin [Source:HGNC Symbol;Acc:HGNC:14966]	7837	Q92626	GO:0070207//protein homotrimerization;GO:0001960//negative regulation of cytokine-mediated signaling pathway;GO:0071711//basement membrane organization;GO:0006979//response to oxidative stress;GO:0001525//angiogenesis;GO:0070831//basement membrane assembly;GO:0030198//extracellular matrix organization;GO:0030199//collagen fibril organization;GO:0042744//hydrogen peroxide catabolic process;GO:0001…	GO:0005615//extracellular space;GO:0062023//collagen-containing extracellular matrix;GO:0005576//extracellular region;GO:0070062//extracellular exosome;GO:0031012//extracellular matrix;GO:0009986//cell surface;GO:0005604//basement membrane;GO:0005783//endoplasmic reticulum	GO:0016491//oxidoreductase activity;GO:0004601//peroxidase activity;GO:0020037//heme binding;GO:0005515//protein binding;GO:0005201//extracellular matrix structural constituent;GO:0016684//oxidoreductase activity, acting on peroxide as acceptor;GO:0046872//metal ion binding;GO:0043237//laminin-1 binding;GO:0005152//interleukin-1 receptor antagonist activity	-
ENSG00000157227	7577.66465656388	6595.87216176145	8559.45715136631	1.29769906715119	0.37595586510567	2.55131115986912e-09	1.53002225812076e-07	Nodiff	14	22836560	22849041	+	4623	MMP14	GO:0008270;GO:0031012;GO:0005796;GO:0005887;GO:0030307;GO:0008237;GO:0005178;GO:0010831;GO:0030574;GO:0048754;GO:0035987;GO:0060348;GO:0004252;GO:0016477;GO:0004175;GO:0009612;GO:0060322;GO:0005615;GO:0006979;GO:0045579;GO:0035988;GO:0048771;GO:0008233;GO:0005515;GO:0070006;GO:0031410;GO:0001935;GO:0001666;GO:0001525;GO:0048870;GO:0043627;GO:0010954;GO:0001541;GO:0048701;GO:1990834;GO:0006508;GO:…	K07763	EC:3.4.24.80	O;T;M;W	KOG1565;359YX;38CRR;3B9IY;3CT1E;3JBP0;47ZW6;491AQ;4M8JP;4MTU0	matrix metallopeptidase 14 [Source:HGNC Symbol;Acc:HGNC:7160]	4323	P50281	GO:0001958//endochondral ossification;GO:0043615//astrocyte cell migration;GO:0051895//negative regulation of focal adhesion assembly;GO:0048754//branching morphogenesis of an epithelial tube;GO:1990834//response to odorant;GO:0030335//positive regulation of cell migration;GO:0010831//positive regulation of myotube differentiation;GO:0001503//ossification;GO:0001935//endothelial cell proliferatio…	GO:0005615//extracellular space;GO:0016020//membrane;GO:0031410//cytoplasmic vesicle;GO:0031012//extracellular matrix;GO:0005887//integral component of plasma membrane;GO:0005925//focal adhesion;GO:0045111//intermediate filament cytoskeleton;GO:0005796//Golgi lumen;GO:0016021//integral component of membrane;GO:0044354//macropinosome;GO:0042470//melanosome;GO:0005829//cytosol;GO:0005737//cytoplasm…	GO:0008237//metallopeptidase activity;GO:0005178//integrin binding;GO:0008233//peptidase activity;GO:0004252//serine-type endopeptidase activity;GO:0005515//protein binding;GO:0070006//metalloaminopeptidase activity;GO:0004175//endopeptidase activity;GO:0016787//hydrolase activity;GO:0046872//metal ion binding;GO:0004222//metalloendopeptidase activity;GO:0008270//zinc ion binding	ko04928(Parathyroid hormone synthesis, secretion and action);ko04912(GnRH signaling pathway);ko04668(TNF signaling pathway)
ENSG00000107862	2922.34751132035	2478.56948666146	3366.12553597923	1.35809205838053	0.441581276097824	2.70118059359968e-09	1.61385461435515e-07	Nodiff	10	102245371	102382899	+	22901	GBF1	GO:0048205;GO:0005788;GO:0005801;GO:0002263;GO:0006890;GO:0005793;GO:0070973;GO:0006895;GO:0090166;GO:0015031;GO:1903409;GO:0007030;GO:0005515;GO:0050790;GO:0005777;GO:0005085;GO:0042147;GO:0097111;GO:2000008;GO:0005811;GO:0005547;GO:0006888;GO:0005794;GO:0030593;GO:0080025;GO:0005795;GO:0016020;GO:0000139;GO:0016021;GO:0006892;GO:0098586;GO:0008289;GO:0005737;GO:0061162;GO:0031252;GO:0032012;GO:…	K18443	-	L;U	KOG0928;35P56;38ENA;3BE46;3CWA8;3JCNQ;48C07;48ZFZ;4MCPU;4MUMF	golgi brefeldin A resistant guanine nucleotide exchange factor 1 [Source:HGNC Symbol;Acc:HGNC:4181]	8729	Q92538	GO:0002263//cell activation involved in immune response;GO:0070973//protein localization to endoplasmic reticulum exit site;GO:0034067//protein localization to Golgi apparatus;GO:0032012//regulation of ARF protein signal transduction;GO:0061162//establishment of monopolar cell polarity;GO:0007030//Golgi organization;GO:0006888//endoplasmic reticulum to Golgi vesicle-mediated transport;GO:0007346/…	GO:0005793//endoplasmic reticulum-Golgi intermediate compartment;GO:0016020//membrane;GO:0031252//cell leading edge;GO:0005802//trans-Golgi network;GO:0005788//endoplasmic reticulum lumen;GO:0000139//Golgi membrane;GO:0005801//cis-Golgi network;GO:0005795//Golgi stack;GO:0005739//mitochondrion;GO:0016021//integral component of membrane;GO:0005777//peroxisome;GO:0005737//cytoplasm;GO:0005829//cyto…	GO:0080025//phosphatidylinositol-3,5-bisphosphate binding;GO:0008289//lipid binding;GO:0005515//protein binding;GO:0005547//phosphatidylinositol-3,4,5-trisphosphate binding;GO:0005085//guanyl-nucleotide exchange factor activity	ko04144(Endocytosis)
ENSG00000134684	5929.86493085116	6722.80378629131	5136.926075411	0.764104715637525	-0.388157730999748	2.75569247904448e-09	1.64030289867882e-07	Nodiff	1	32775237	32818031	-	9775	YARS1	GO:0005515;GO:0006418;GO:0000166;GO:0005524;GO:0006412;GO:0016604;GO:0006437;GO:0005829;GO:0005153;GO:0016874;GO:0006915;GO:0005615;GO:0000049;GO:0004812;GO:0005737;GO:0004831;GO:0003723	K01866	EC:6.1.1.1	J	KOG2144;KOG2241;35BI1;38E6V;3BE3E;3CXHC;3J4H5;48133;495P0;4MI0H;4N6F5	tyrosyl-tRNA synthetase 1 [Source:HGNC Symbol;Acc:HGNC:12840]	8565	P54577;A0A0S2Z4R1	GO:0006418//tRNA aminoacylation for protein translation;GO:0006915//apoptotic process;GO:0006437//tyrosyl-tRNA aminoacylation;GO:0006412//translation	GO:0005615//extracellular space;GO:0016604//nuclear body;GO:0005737//cytoplasm;GO:0005829//cytosol	GO:0000049//tRNA binding;GO:0004812//aminoacyl-tRNA ligase activity;GO:0005153//interleukin-8 receptor binding;GO:0003723//RNA binding;GO:0004831//tyrosine-tRNA ligase activity;GO:0005515//protein binding;GO:0005524//ATP binding;GO:0016874//ligase activity;GO:0000166//nucleotide binding	ko00970(Aminoacyl-tRNA biosynthesis)
ENSG00000090273	2812.85321046085	2381.85961162066	3243.84680930103	1.36189672702576	0.445617307566814	2.82206370930711e-09	1.67358830049724e-07	Nodiff	1	26900238	26946871	+	2848	NUDC	GO:0007097;GO:0005874;GO:0007049;GO:0043434;GO:0072686;GO:0005856;GO:0005515;GO:0007080;GO:0051301;GO:0045296;GO:0051082;GO:0005794;GO:0030496;GO:0016020;GO:0006457;GO:0016021;GO:0005737;GO:0005654;GO:0007052;GO:0005819;GO:0005829;GO:0005634	K25866	-	S;T	KOG2265;35HZK;38D01;3BAUI;3CTCC;3J3TJ;48478;491PG;4MA47;4MSXX	nuclear distribution C, dynein complex regulator [Source:HGNC Symbol;Acc:HGNC:8045]	10726	Q9Y266	GO:0051301//cell division;GO:0006457//protein folding;GO:0007049//cell cycle;GO:0007052//mitotic spindle organization;GO:0007080//mitotic metaphase plate congression;GO:0043434//response to peptide hormone;GO:0007097//nuclear migration	GO:0016020//membrane;GO:0005856//cytoskeleton;GO:0072686//mitotic spindle;GO:0005874//microtubule;GO:0016021//integral component of membrane;GO:0005819//spindle;GO:0030496//midbody;GO:0005737//cytoplasm;GO:0005829//cytosol;GO:0005794//Golgi apparatus;GO:0005634//nucleus;GO:0005654//nucleoplasm	GO:0005515//protein binding;GO:0051082//unfolded protein binding;GO:0045296//cadherin binding	-
ENSG00000124702	1868.14333862769	1549.77011874917	2186.51655850621	1.41086509028253	0.496580041169982	2.85859292288875e-09	1.68417082193056e-07	Nodiff	6	43014103	43021298	+	2019	KLHDC3	GO:0005515;GO:0003682;GO:0140627;GO:0016567;GO:0031462;GO:0005737;GO:0005829;GO:0000785;GO:0043161;GO:0051321;GO:1990756;GO:0005654;GO:0007131	K25808	-	S;J	KOG4693;35HXZ;39MBY;3BAEE;3CX4Y;3J7AB;485DM;4910P;4MBSD;4MST4	kelch domain containing 3 [Source:HGNC Symbol;Acc:HGNC:20704]	116138	Q9BQ90	GO:0051321//meiotic cell cycle;GO:0043161//proteasome-mediated ubiquitin-dependent protein catabolic process;GO:0007131//reciprocal meiotic recombination;GO:0016567//protein ubiquitination;GO:0140627//ubiquitin-dependent protein catabolic process via the C-end degron rule pathway	GO:0031462//Cul2-RING ubiquitin ligase complex;GO:0005737//cytoplasm;GO:0005829//cytosol;GO:0000785//chromatin;GO:0005654//nucleoplasm	GO:0005515//protein binding;GO:0003682//chromatin binding;GO:1990756//ubiquitin ligase-substrate adaptor activity	-
ENSG00000158864	1665.61321825839	1371.34444002264	1959.88199649414	1.42916829594014	0.515175815259401	2.86094468876538e-09	1.68417082193056e-07	Nodiff	1	161197104	161214723	+	8898	NDUFS2	GO:0009055;GO:0051536;GO:0005743;GO:0016491;GO:0003954;GO:0008137;GO:0006979;GO:0061351;GO:0022008;GO:0005515;GO:0042063;GO:0070469;GO:0006120;GO:0042775;GO:0005747;GO:0032981;GO:0005759;GO:0016020;GO:0019826;GO:0051287;GO:0009060;GO:0042776;GO:0016651;GO:0022900;GO:0005654;GO:0031625;GO:0046872;GO:0048038;GO:0051539;GO:0071453;GO:0005739	K03935	EC:7.1.1.2	C	KOG2870;35HI2;38E8K;3BADS;3CS8G;3J7I4;488M0;48YB9;4M8XR;4N27B	NADH:ubiquinone oxidoreductase core subunit S2 [Source:HGNC Symbol;Acc:HGNC:7708]	4720	O75306	GO:0042776//mitochondrial ATP synthesis coupled proton transport;GO:0006120//mitochondrial electron transport, NADH to ubiquinone;GO:0022008//neurogenesis;GO:0022900//electron transport chain;GO:0006979//response to oxidative stress;GO:0032981//mitochondrial respiratory chain complex I assembly;GO:0061351//neural precursor cell proliferation;GO:0009060//aerobic respiration;GO:0042775//mitochondri…	GO:0016020//membrane;GO:0005743//mitochondrial inner membrane;GO:0005739//mitochondrion;GO:0005747//mitochondrial respiratory chain complex I;GO:0070469//respirasome;GO:0005759//mitochondrial matrix;GO:0005654//nucleoplasm	GO:0051536//iron-sulfur cluster binding;GO:0016491//oxidoreductase activity;GO:0009055//electron transfer activity;GO:0008137//NADH dehydrogenase (ubiquinone) activity;GO:0016651//oxidoreductase activity, acting on NAD(P)H;GO:0031625//ubiquitin protein ligase binding;GO:0005515//protein binding;GO:0051287//NAD binding;GO:0051539//4 iron, 4 sulfur cluster binding;GO:0048038//quinone binding;GO:000…	ko05415(Diabetic cardiomyopathy);ko05208(Chemical carcinogenesis - reactive oxygen species);ko05022(Pathways of neurodegeneration - multiple diseases);ko05020(Prion disease);ko05016(Huntington disease);ko05014(Amyotrophic lateral sclerosis);ko05012(Parkinson disease);ko05010(Alzheimer disease);ko04932(Non-alcoholic fatty liver disease);ko04723(Retrograde endocannabinoid signaling);ko04714(Thermog…
ENSG00000203668	509.173768170013	645.938749298969	372.408787041058	0.576538855185928	-0.794510254928638	2.91971015414933e-09	1.71246882740803e-07	Nodiff	1	241628851	241640369	-	7778	CHML	GO:0007186;GO:0050790;GO:0016020;GO:0007264;GO:0007165;GO:0004930;GO:0005737;GO:0005096;GO:0005092;GO:0031267;GO:0005968;GO:0016021;GO:0005829;GO:0006886;GO:0018344;GO:0016192;GO:0005654;GO:0005634	K23460	-	O;T;U	KOG4405;35MV6;3985T;3BGRA;3CV49;3JE9U;4805M;48VXB;4MI9D;4N8J6	CHM like Rab escort protein [Source:HGNC Symbol;Acc:HGNC:1941]	1122	P26374	GO:0006886//intracellular protein transport;GO:0007264//small GTPase mediated signal transduction;GO:0050790//regulation of catalytic activity;GO:0018344//protein geranylgeranylation;GO:0007186//G protein-coupled receptor signaling pathway;GO:0007165//signal transduction;GO:0016192//vesicle-mediated transport	GO:0016020//membrane;GO:0016021//integral component of membrane;GO:0005829//cytosol;GO:0005737//cytoplasm;GO:0005634//nucleus;GO:0005968//Rab-protein geranylgeranyltransferase complex;GO:0005654//nucleoplasm	GO:0031267//small GTPase binding;GO:0005092//GDP-dissociation inhibitor activity;GO:0005096//GTPase activator activity;GO:0004930//G protein-coupled receptor activity	-
ENSG00000122786	12967.7369558482	15292.2430744464	10643.23083725	0.695988860851617	-0.522863878644871	3.18529397001679e-09	1.86142069517916e-07	Nodiff	7	134744252	134970729	+	9844	CALD1	GO:0005515;GO:0016020;GO:0006936;GO:0030478;GO:0045296;GO:0001525;GO:0005829;GO:0017022;GO:0051017;GO:0005856;GO:0005523;GO:0003779;GO:0008092;GO:0005516;GO:0030016;GO:0005737;GO:0015629;GO:0005886	K12327	-	S;Z	2QSYB;35IZ7;38K4Q;3B9KY;3CXAC;3J7P5;47Z71;4987D;4M5TH;4MY6M	caldesmon 1 [Source:HGNC Symbol;Acc:HGNC:1441]	800	Q05682	GO:0051017//actin filament bundle assembly;GO:0006936//muscle contraction;GO:0001525//angiogenesis	GO:0016020//membrane;GO:0015629//actin cytoskeleton;GO:0030478//actin cap;GO:0030016//myofibril;GO:0005737//cytoplasm;GO:0005829//cytosol;GO:0005886//plasma membrane;GO:0005856//cytoskeleton	GO:0003779//actin binding;GO:0008092//cytoskeletal protein binding;GO:0005523//tropomyosin binding;GO:0005516//calmodulin binding;GO:0005515//protein binding;GO:0017022//myosin binding;GO:0045296//cadherin binding	ko04270(Vascular smooth muscle contraction)
ENSG00000185650	4271.38394061045	3674.73187292967	4868.03600829123	1.32473230064816	0.405700852093299	3.23620395618705e-09	1.88429446350789e-07	Nodiff	14	68787660	68796253	-	5160	ZFP36L1	GO:0048568;GO:0006402;GO:0007507;GO:0097403;GO:0035925;GO:0044344;GO:0071320;GO:0009611;GO:0010629;GO:0048382;GO:0006417;GO:0032869;GO:1900153;GO:0033077;GO:0045600;GO:0005515;GO:0008283;GO:0010468;GO:0045657;GO:0071356;GO:0001570;GO:0060710;GO:0045616;GO:0003342;GO:0071889;GO:0045661;GO:1902172;GO:0061014;GO:0043488;GO:0043491;GO:0006915;GO:0060712;GO:0006397;GO:0071375;GO:0071560;GO:1901991;GO:…	K18753	-	S;K	KOG1677;35EB6;38BNY;3B9VE;3D1FF;3JBI6;4806I;4923K;4M74S;4N01F	ZFP36 ring finger protein like 1 [Source:HGNC Symbol;Acc:HGNC:1107]	677	Q07352;A0A024R658;B3KNA8	GO:0061158//3'-UTR-mediated mRNA destabilization;GO:0014065//phosphatidylinositol 3-kinase signaling;GO:0031086//nuclear-transcribed mRNA catabolic process, deadenylation-independent decay;GO:0000288//nuclear-transcribed mRNA catabolic process, deadenylation-dependent decay;GO:0031440//regulation of mRNA 3'-end processing;GO:0045647//negative regulation of erythrocyte differentiation;GO:0035264//…	GO:0005737//cytoplasm;GO:1990904//ribonucleoprotein complex;GO:0005829//cytosol;GO:0000932//P-body;GO:0005634//nucleus	GO:0003677//DNA binding;GO:0071889//14-3-3 protein binding;GO:0003729//mRNA binding;GO:0005515//protein binding;GO:0035925//mRNA 3'-UTR AU-rich region binding;GO:0046872//metal ion binding;GO:0003723//RNA binding	ko04218(Cellular senescence)
ENSG00000132613	574.218430778151	427.772312440554	720.664549115749	1.68469189837034	0.752484771029581	3.33251028605105e-09	1.93333893841483e-07	Nodiff	16	70661204	70686053	-	4979	MTSS2	GO:0031267;GO:0005096;GO:0005546;GO:0030027;GO:0031235;GO:0005886;GO:0005515;GO:0003785;GO:0032587;GO:0042995;GO:0030031;GO:0030864;GO:0097178;GO:0061024;GO:0005737;GO:0007009;GO:0097581;GO:0001726;GO:0090630;GO:0005543;GO:0003779;GO:0036120;GO:0015629	K20128	-	S;Z	2QRG4;35GQ5;38DAD;3BG8V;3CR5X;3JECS;484UG;48VSZ;4M6YE;4MWFA	MTSS I-BAR domain containing 2 [Source:HGNC Symbol;Acc:HGNC:25094]	92154	Q765P7	GO:0097581//lamellipodium organization;GO:0097178//ruffle assembly;GO:0061024//membrane organization;GO:0030031//cell projection assembly;GO:0036120//cellular response to platelet-derived growth factor stimulus;GO:0090630//activation of GTPase activity;GO:0007009//plasma membrane organization	GO:0030864//cortical actin cytoskeleton;GO:0015629//actin cytoskeleton;GO:0031235//intrinsic component of the cytoplasmic side of the plasma membrane;GO:0001726//ruffle;GO:0005737//cytoplasm;GO:0042995//cell projection;GO:0030027//lamellipodium;GO:0005886//plasma membrane;GO:0032587//ruffle membrane	GO:0003779//actin binding;GO:0031267//small GTPase binding;GO:0003785//actin monomer binding;GO:0005096//GTPase activator activity;GO:0005515//protein binding;GO:0005546//phosphatidylinositol-4,5-bisphosphate binding;GO:0005543//phospholipid binding	-
ENSG00000154822	389.198703241973	273.208073749689	505.189332734257	1.84910103790383	0.886824058111637	3.37996253062515e-09	1.95378917113248e-07	Nodiff	3	16802651	17090604	+	5160	PLCL2	GO:0005515;GO:0032228;GO:0007165;GO:0008081;GO:0050859;GO:0070679;GO:0120163;GO:0016787;GO:1900122;GO:0016042;GO:0004435;GO:0035556;GO:0050811;GO:0006629;GO:0002322;GO:0048015;GO:0005737;GO:0002337;GO:0007214	K15370	-	S;I	KOG0169;35CKM;38BAR;3BDCE;3CX90;3J83K;480R3;49780;4M68Z;4MY44	phospholipase C like 2 [Source:HGNC Symbol;Acc:HGNC:9064]	23228	Q9UPR0	GO:0035556//intracellular signal transduction;GO:0050859//negative regulation of B cell receptor signaling pathway;GO:0120163//negative regulation of cold-induced thermogenesis;GO:0007214//gamma-aminobutyric acid signaling pathway;GO:0002322//B cell proliferation involved in immune response;GO:0032228//regulation of synaptic transmission, GABAergic;GO:1900122//positive regulation of receptor bind…	GO:0005737//cytoplasm	GO:0070679//inositol 1,4,5 trisphosphate binding;GO:0008081//phosphoric diester hydrolase activity;GO:0005515//protein binding;GO:0016787//hydrolase activity;GO:0004435//phosphatidylinositol phospholipase C activity;GO:0050811//GABA receptor binding	-
ENSG00000015676	1122.64606544437	899.656736980612	1345.63539390812	1.49572091064897	0.580841005182025	3.5315597440403e-09	2.03407678494868e-07	Nodiff	7	44379119	44490658	-	9893	NUDCD3	GO:0005515;GO:0006457;GO:0005868;GO:1905793;GO:0060271;GO:0051082;GO:0005737	-	-	S;T	KOG2265;35B3Q;38CYD;3BHIE;3CWAM;3J8YF;481HW;48ZZ2;4MEY0;4MV35	NudC domain containing 3 [Source:HGNC Symbol;Acc:HGNC:22208]	23386	Q8IVD9	GO:1905793//protein localization to pericentriolar material;GO:0060271//cilium assembly;GO:0006457//protein folding	GO:0005737//cytoplasm;GO:0005868//cytoplasmic dynein complex	GO:0005515//protein binding;GO:0051082//unfolded protein binding	-
ENSG00000121858	63.8300029958649	18.7769706376771	108.883035354053	5.79875409378189	2.53574295958371	3.62230526562909e-09	2.07886565997323e-07	Up Regulation	3	172505508	172523475	-	3441	TNFSF10	GO:0023052;GO:0008270;GO:0005887;GO:0043280;GO:0045569;GO:0042802;GO:0005615;GO:0005515;GO:0007267;GO:0070062;GO:0006915;GO:0005164;GO:0005102;GO:2001238;GO:0016020;GO:0016021;GO:0006955;GO:0090200;GO:0007154;GO:0046872;GO:0007165;GO:0032813;GO:0005125;GO:0043065;GO:0043123;GO:0005886;GO:0005576	K04721	-	S;T	2QQ3R;35HZR;39G87;3BI2M;3D1Y4;3J78B;4824I;48WX1;4ME65;4N419	TNF superfamily member 10 [Source:HGNC Symbol;Acc:HGNC:11925]	8743	P50591;Q6IBA9	GO:0043123//positive regulation of I-kappaB kinase/NF-kappaB signaling;GO:0043280//positive regulation of cysteine-type endopeptidase activity involved in apoptotic process;GO:0090200//positive regulation of release of cytochrome c from mitochondria;GO:2001238//positive regulation of extrinsic apoptotic signaling pathway;GO:0043065//positive regulation of apoptotic process;GO:0006915//apoptotic p…	GO:0005615//extracellular space;GO:0016020//membrane;GO:0005576//extracellular region;GO:0070062//extracellular exosome;GO:0005887//integral component of plasma membrane;GO:0016021//integral component of membrane;GO:0005886//plasma membrane	GO:0005125//cytokine activity;GO:0005164//tumor necrosis factor receptor binding;GO:0046872//metal ion binding;GO:0045569//TRAIL binding;GO:0042802//identical protein binding;GO:0005515//protein binding;GO:0032813//tumor necrosis factor receptor superfamily binding;GO:0005102//signaling receptor binding;GO:0008270//zinc ion binding	ko05417(Lipid and atherosclerosis);ko05164(Influenza A);ko05132(Salmonella infection);ko05130(Pathogenic Escherichia coli infection);ko04650(Natural killer cell mediated cytotoxicity);ko04217(Necroptosis);ko04210(Apoptosis);ko04068(FoxO signaling pathway);ko04061(Viral protein interaction with cytokine and cytokine receptor);ko04060(Cytokine-cytokine receptor interaction)
ENSG00000091436	2375.74743652284	2843.72434829735	1907.77052474832	0.6708704118564	-0.575893978577532	3.64862630098336e-09	2.08649301183377e-07	Nodiff	2	173075435	173268015	+	13804	MAP3K20	GO:0007049;GO:0006468;GO:0007254;GO:0071480;GO:0000287;GO:0016310;GO:0000166;GO:0005515;GO:0005524;GO:1904291;GO:0016301;GO:0051403;GO:0003723;GO:0004709;GO:0007010;GO:0008219;GO:0004706;GO:0004674;GO:0038066;GO:0004672;GO:0000077;GO:0042733;GO:0005737;GO:0046872;GO:0106310;GO:0060173;GO:0016740;GO:0004712;GO:0005829;GO:0030154;GO:0043065;GO:0035556;GO:0005634	K04424	EC:2.7.11.25	T;K;L	KOG0192;35B9E;39BSV;3BEC2;3CZSC;3JBKA;480XS;491U7;4MCXM;4N10A	mitogen-activated protein kinase kinase kinase 20 [Source:HGNC Symbol;Acc:HGNC:17797]	51776	Q9NYL2	GO:0051403//stress-activated MAPK cascade;GO:0071480//cellular response to gamma radiation;GO:0042733//embryonic digit morphogenesis;GO:0006468//protein phosphorylation;GO:0060173//limb development;GO:0007010//cytoskeleton organization;GO:0000077//DNA damage checkpoint signaling;GO:0007049//cell cycle;GO:0043065//positive regulation of apoptotic process;GO:0038066//p38MAPK cascade;GO:0035556//int…	GO:0005737//cytoplasm;GO:0005634//nucleus;GO:0005829//cytosol	GO:0004706//JUN kinase kinase kinase activity;GO:0004672//protein kinase activity;GO:0000287//magnesium ion binding;GO:0106310//protein serine kinase activity;GO:0004674//protein serine/threonine kinase activity;GO:0003723//RNA binding;GO:0004709//MAP kinase kinase kinase activity;GO:0005515//protein binding;GO:0005524//ATP binding;GO:0016740//transferase activity;GO:0046872//metal ion binding;GO…	ko04010(MAPK signaling pathway)
[truncated: 15,732 more rows]
